# Supplementary material for: Video-based telemedicine utilization patterns and associated factors among racial and ethnic minorities in the United States during the COVID-19 pandemic: A mixed-methods scoping review
Source: PLOS Digit Health. 2025 Jul 24;4(7):e0000952. doi: 10.1371/journal.pdig.0000952 (PMC12289041; doi:10.1371/journal.pdig.0000952)
Supplement: S5 File — (XLSX) [file pdig.0000952.s005.xlsx]

## Sheet: PubMed 12-15-2023
How is telemedicine being utilized (patterns) by racial minority populations before versus during the early phases of the COVID-19 pandemic?”
History and Search Details
DownloadDelete
Search	Query	Results
#7	Search: #5 AND #6 Sort by: First Author	866
#6	Search: Alabama [tw] OR Alaska [tw] OR Appalachian Region [tw] OR Arizona [tw] OR Arkansas [tw] OR California [tw] OR Los Angeles [tw] OR San Francisco [tw] OR Connecticut [tw] OR Delaware[tw] OR District of Columbia[tw] OR Florida [tw] OR Georgia [tw] OR Great Lakes Region [tw] OR Hawaii [tw] OR Idaho [tw] OR Illinois [tw] OR Chicago [tw] OR Indiana [tw] OR Iowa [tw] OR Kansas [tw] OR Kentucky […	1859186
#5	Search: #1 AND #2 AND #3 AND #4 Sort by: First Author	3487
#4	Search: Covid-19 [tw] OR Covid 19 [mesh] OR Coronavirus disease 19 [tw] OR 2019-nCOV [tw] OR SARS-cov-2 infection [tw] OR corona virus [tw] Sort by: First Author	384829
#3	Search: racial minorities OR ethnicity OR ethnic groups OR nationality OR population groups OR hispanic OR latino* OR latina* OR racial group* OR Asian american* OR american indian* OR native american* OR alaska native* OR alaskan native* OR native hawaiian OR Pacific islander OR african american* OR black american* OR caribbean american* OR afro-american* OR latinx OR cuban american* OR spanish …	4208258
#2	Search: utilized utilize OR utilization OR primary care access OR patient acceptance of health care OR delivery of health care OR Health equity OR healthcare disparities OR practice patterns OR facilities utilization OR services utilization OR healthcare utilization OR acceptance of healthcare OR health care utilization OR acceptance of health care OR health care seeking behavior OR healthcare se…	5558952
#1	Search: Telemedicine [mesh] OR telemedicine [tw] OR telehealth OR e-medicine [tw] OR e-health [tw] OR emedicine [tw] OR ehealth [tw] OR virtual medicine [tw] OR tele-referral [tw] OR tele-icu [tw] OR mobile health [tw] OR mhealth [tw] OR remote consultation [tw] Sort by: First Author	83411

## Sheet: Ovid and Other Databases
Ovid: Medline, Embase, APA PscyInfo and Cochrane Library
(Alabama.ti,ab,hw. OR Alaska.ti,ab,hw. OR Appalachian Region.ti,ab,hw. OR Arizona.ti,ab,hw. OR Arkansas.ti,ab,hw. OR California.ti,ab,hw. OR Los Angeles.ti,ab,hw. OR San Francisco.ti,ab,hw. OR Connecticut.ti,ab,hw. OR Delaware.ti,ab,hw. OR District of Columbia.ti,ab,hw. OR Florida.ti,ab,hw. OR Georgia.ti,ab,hw. OR Great Lakes Region.ti,ab,hw. OR Hawaii.ti,ab,hw. OR Idaho.ti,ab,hw. OR Illinois.ti,…
Generic: Web of Science, CINAHL, etc.
(Alabama OR Alaska OR Appalachian Region OR Arizona OR Arkansas OR California OR Los Angeles OR San Francisco OR Connecticut OR Delaware OR District of Columbia OR Florida OR Georgia OR Great Lakes Region OR Hawaii OR Idaho OR Illinois OR Chicago OR Indiana OR Iowa OR Kansas OR Kentucky OR Louisiana OR New Orleans OR Mississippi OR Maine OR Maryland OR Massachusetts OR Boston OR Michigan OR Mid-A…

## Sheet: MeSH Analysis
How is telemedicine being utilized (patterns) by racial minority populations before versus during the early phases of the COVID-19 pandemic?”
PMID	34224577	34107542	33443539
Title	Older adults' access to primary care: Gender, racial, and ethni...	Disparities in Telemedicine Access: A Cross-Sectional Study of ...	Socioeconomic Disparities in Patient Use of Telehealth During t...
Author Year	Ryskina KL (2021)	Hsiao V (2021)	Darrat I (2021)
MeSH Headings	Aged Aged, 80 and over	Adolescent Adult Aged	Adolescent Adult Aged Aged, 80 and over
	Cross-Sectional Studies	COVID-19 / epidemiology* Cross-Sectional Studies	COVID-19 / epidemiology* Child Child, Preschool
			Demography
	Ethnicity / statistics & numerical data
	Female	Female	Female
	Health Services Accessibility / statistics & numerical data* Health Services for the Aged / statistics & numerical data* Healthcare Disparities / ethnology Healthcare Disparities / statistics & numerical data* Humans	Health Services Accessibility / statistics & numerical data* Healthcare Disparities / statistics & numerical data* Humans	Health Services Accessibility Healthcare Disparities* Humans
			Infant Infant, Newborn
	Male	Male Middle Aged	Male Michigan / epidemiology Middle Aged
			Otolaryngology*
	Primary Health Care / methods Primary Health Care / statistics & numerical data*	Pandemics / statistics & numerical data*	Pandemics Patient Participation / statistics & numerical data*
	Racial Groups / statistics & numerical data Retrospective Studies	Retrospective Studies
	Sex Factors		SARS-CoV-2 Socioeconomic Factors
	Telemedicine / statistics & numerical data*	Telemedicine / statistics & numerical data*	Telemedicine / statistics & numerical data*
			United States
		Young Adult
Author Assigned Keywords	access to primary care ambulatory care sensitive hospitalizations health disparities older adults telemedicine

## Sheet: Search strategy 12_14_23
How is telemedicine being utilized (patterns) by racial minority populations before versus during the early phases of the COVID-19 pandemic?”
	Telemedicine	utilized	racial minorities	Covid-19
	telehealth	utilize	ethnicity	Coronavirus disease 19
	e-medicine	utilization	ethnic groups	2019-nCOV
	e-health	primary care access	nationality	SARS-cov-2 infection
	emedicine	patient acceptance of health care	population groups	corona virus
	ehealth	delivery of health care	hispanic
	virtual medicine	Health equity	latino*
	tele-referral	healthcare disparities	latina*
	tele-icu	practice patterns	racial group*
	mobile health	facilities utilization	Asian american*
	mhealth	services utilization	american indian*
	remote consultation	healthcare utilization	native american*
		acceptance of healthcare	alaska native*
		health care utilization	alaskan native*
		acceptance of health care	native hawaiian
		health care seeking behavior	Pacific islander
		healthcare seeking behavior	african american*
		acceptability of health care	black american*
		acceptability of healthcare	caribbean american*
		patient participation	afro-american*
			latinx
			cuban american*
			spanish american*
			US latin american*
			mexican american*
			ethnic
			disparit*
			inequalit*
			medically underserved
			minorit*
			BIPOC
			race factors
			discrimination
			cultural competenc*

## Sheet: Covid 19 strategy
“corona virus”[tiab] OR “corona pandemic”[tiab] OR coronavir*[tiab] OR covid19[tiab] OR covid*[tiab] OR “wuhan virus”[tiab] OR “severe acute respiratory syndrome”[tiab] OR “novel CoV”[tiab] OR 2019nCoV[tiab] OR ncov[tiab] OR NCOV19[tiab] OR ncovid[tiab] OR sarscov2[tiab] OR sars2[tiab] OR “sars 2″[tiab] OR “sars-cov”[tiab] OR “sarscov 2″[tiab] OR “sars cov 2″[tiab] OR “sars co v 2″[tiab] OR sarsc…
