# Supplementary material for: Video-based telemedicine utilization patterns and associated factors among racial and ethnic minorities in the United States during the COVID-19 pandemic: A mixed-methods scoping review
Source: PLOS Digit Health. 2025 Jul 24;4(7):e0000952. doi: 10.1371/journal.pdig.0000952 (PMC12289041; doi:10.1371/journal.pdig.0000952)
Supplement: S6 File — (XLSX) [file pdig.0000952.s006.xlsx]

## Sheet: review_389163_20241004005557
Covidence #	Study ID	Publishing Year	Title	Patient count	Encounter count	Study duration	Length of study period (in months)	Pre-post (1 = yes, 0 = no)	Is the study sample ≥ 30% racial and ethnic minority (or ≤ 70% White)? If not, please end the extraction here.	Is the study explicitly focused on disparities in utilization among racial and ethnic minorities (you can review the title, abstract and keywords of the study to find out)?	Author and year of publication	Please indicate the geographic region the study was conducted in	Please indicate the state the study was conducted in (please specify otherwise for Multiple states, National, or registry-based studies)	What is the aim of the study (please feel free to copy and paste)	Study design	Terminology used		Please indicate the clinical speciality under study(if there were multiple specialties, please write "multiple specialities" below)	Multiple specialties categories	Please indicate the clinical condition under study(if there were Multiple condition, please write "Multiple conditions" below)	Clinical condition category	What visit modalities are being compared in the study	What racial and ethnic groups are included in the study	Among Blacks, which modality had greater uptake?	Among Hispanic/Latinxs, which modality had greater uptake?	Among Asians, which modality had greater uptake?	Among NA/AN, which modality had greater uptake?	Among NH/PI, which modality had greater uptake?	Utilization category	Please copy and paste brief portions of the results pertaining to race and utilization	Please copy and paste conclusion
1745	Almandoz 2023	2023	Telehealth utilization among multi-ethnic patients with obesity during the COVID-19 pandemic.	583		1 June 2020–24 September 2020	2.8	0	Yes	Yes	Almandoz et al. 2023	South	Texas	to examine the association of mode of healthcare utilization (telehealth versus in-person) and sociodemographic factors among patients with obesity during the COVID-19 pandemic.	Cross sectional	Telehealth		Obesity	Specialty care	Bariatric surgery	Single condition	In-person; Video and telephone	Black; Hispanic/Latinx; Unknown/Other	Video and telephone	Video and telephone				Increased uptake	Adjusted logistic regression models showed non-Hispanic/Latinx black were more likely to use telehealth compared to non-Hispanic/Latinx white (adjusted odds ratio ¼ 1.72, 95% confidence interval	The COVID-19 pandemic is impacting access to healthcare among patients with obesity. Telehealth is an emerging modality that can maintain healthcare access during the pandemic, but utilization varies by age and ethnicity in this high-risk population.
879	Anderson 2023	2023	Telemedicine Utilization in an Outpatient Pediatric Neurosurgical Clinic: A Prospective Survey of Patient and Family Preferences	212	858	January 31st and May 20th, 2022	3.6	0	Yes	Yes	Anderson et al., 2023	Northeast	Connecticut	to gain insight into why some patients and families prefer telemedicine while others prefer to be evaluated in-person, and thereby identify barriers to equitable access to ambulatory pediatric neurosurgical care.	Cohort	Telemedicine		pediatric neurosurgical	Surgery	Neurosurgery	Single condition	In-person; Video and telephone	Black; Hispanic/Latinx; Asian; Unknown/Other	In-person	In-person	In-person			Increased uptake	Of the 212 patients and caregivers who completed the survey, 194 (91.5%) presented for an in-person visit, while 18 (8.5%) presented for a telemedicine-based visit. Patients who had a telemedicine appointment were more likely to: self-identify as white (94.4% vs. 61.9%, P ¼ 0.005), self-identify as not Hispanic/Latinx or Latino (100% vs. 72.2%, P ¼ 0.020),	There were key statistically significant demographic differences between the in-person and telemedicine cohorts in this study. Consistent with our previous findings, telemedicine participants were more likely to be white, not Hispanic/Latinx or Latino, and have private insurance. Despite the time interval between our 2 studies, these inherent demographic differences persisted. Furthermore, despit…
1795	Annapragada 2022	2022	Age and Racial Disparities in Telemedicine Utilization in an Academic Orthopedic Surgery Department	12223		(March 16, 2019 to May 30, 2019; January 1, 2020 to March 15, 2020 and March 16, 2020 to May 30, 2020	7.5	1	Yes	Yes	Annapragada et. al., 2022	Northeast	Maryland	To identify racial and age-related differences in access to care that could become targets of future interventions to help eliminate health care disparities.	Cohort	Telemedicine		Surgery	Surgery	Multiple conditions	Multiple conditions	In-person; Video and telephone	Black	Video and telephone					Increased uptake	We found that patient race (Black vs. White) did not significantly impact the odds of being seen during the pandemic, nor the odds of being seen through telemedicine (Tables 3 and 4). However, patient race did affect the odds of being seen by audio only as opposed to audio/video remote visit (Table 4).	Given the existing evidence that older adults and Black patients may face barriers to accessing telemedicine and that younger adults may have been more likely to delay needed medical care during the pandemic, it is important to continue reducing barriers to telemedicine access for all patients and prioritizing outreach to younger patients.
1121	Brown 2021	2021	Impact of covid-19 on pediatric primary care visits at four academic institutions in the carolinas	73465	120230	April 2019 and April 2020	2	1	Yes	Yes	Brown et al 2021	South	(Multiple states) North Carolina, South Carolina	We aimed to determine how COVID-19 affected the number and type of pediatric primary care visits in April 2020, compared to April 2019, and which characteristics were associated with obtaining care in 2020	Cross sectional	Telehealth; Telemedicine		Pediatrics	Primary care	Multiple conditions	Multiple conditions	Video; In-person; Telephone	Black; Hispanic/Latinx; Unknown/Other	In-person	In-person				Decreased uptake	Children were less likely to attend a telehealth visit (phone or video visit) if the child was non-Hispanic/Latinx black or other race/ethnicity, or had Medicaid or no insurance. - In our study, racial/ethnic minority populations had higher odds of attending any visit in 2020 compared to non-Hispanic/Latinx white patients. When examining specific visit types, however, racial/ethnic minority patie…	Compared to non-Hispanic/Latinx white patients, racial/ethnic minority populations had higher odds of attending visits in 2020. Lastly, compared to non-Hispanic/Latinx white patients, black and other patients had significantly lower odds of attending a telehealth visit, which has been previously reported, possibly due to inequities in broadband access, available technology, mistrust, or provider …
1728	Bustamante 2023	2023	Racial and ethnic disparities in telehealth use before and after California's stay-at-home order		118963	January 2020-December 2020	12	0	Yes	Yes	Bustamante et al., 2023	West	California	This study examines how differences in patient race/ethnicity and health coverage are associated with the number of in-person vs. telehealth visits among patients with chronic conditions before and after California’s stay-at-home order (SAHO) was issued on 19 March 2020.	Cohort	Telehealth		Multiple specialties	Multiple specialities	Multiple conditions	Multiple conditions	In-person; Video and telephone	Black; Hispanic/Latinx; Asian; Unknown/Other	Video and telephone	In-person	In-person			Mixed uptake	Our descriptive analysis shows that telehealth visits increased immediately after the SAHO for all race/ethnicity groups. Latino and Asian patients had a lower probability of telehealth use compared with white patients. Right after the SAHO, we observed a shift in telehealth visits with a range of 75.5%−87.5%, where the highest percentage share of telehealth visits was among Black patients with M…	To address access to chronic care management through telehealth, we suggest targeting efforts on uninsured adults and those with Medicare or Medicaid coverage, who may benefit from increased telehealth use to manage their chronic care.
93	Campos-Castillo 2021	2021	Racial and ethnic differences in self-reported telehealth use during the COVID-19 pandemic: a secondary analysis of a US survey of internet users from late March	10624		March 19th-24	0.16	0	Yes	Yes	Campos-Castillo and Anthony 2021	Multi-regional	National	To evaluate whether there were racial/ethnic disparities in self-reported telehealth use early in the pandemic	Cross sectional	Telehealth		Multiple specialties	Multiple specialities	Multiple conditions	Multiple conditions	In-person; Video and telephone	Black; Hispanic/Latinx; Unknown/Other	Video and telephone	Video and telephone				Increased uptake	Black respondents have significantly higher odds than Whites of reporting they used telehealth as a result of the COVID-19 pandemic (OR, 1.42; 95% CI, 1.07–1.88). Latinos and respondents identifying as other race no longer have significantly higher odds than Whites of reporting telehealth use because of the pandemic.	A key takeaway of this study of telehealth use during the COVID-19 pandemic is that it is possible for racial minorities in the US to not fall behind in adopt- ing telehealth. The importance of telehealth for managing shortages and the uneven distribution of health care professionals will remain once crises like the COVID-19 pandemic subside. The confluence of rapid changes in telehealth coverage…
1125	Campos-Castillo 2022	2022	Mental Healthcare Utilization, Modalities, and Disruptions During Spring 2021 of the COVID-19 Pandemic Among U.S. Adolescents	532		March to May 2021	2	0	Yes	Yes	Campos-Castillo and Laestadius, 2022	Multi-regional	National	The present study contributes a national snapshot of mental healthcare utilization, including disruptions, barriers, and modalities, among U.S. adolescents.	Cross sectional	Telehealth		Mental health	Primary care	Multiple conditions	Multiple conditions	Video; In-person; Telephone	Black; Hispanic/Latinx; Unknown/Other	Telephone	Video				Increased uptake (mixed for differentiated analysis)	Among those who lost care, 30.4% (n ¼ 21) preferred In-person, which was more likely among Black than White respondents (Table 1, aOR, 7.28; 95% CI, 1.32e22.56) Black respondents were less likely than White respondents to use In-person (aOR, 0.17; 95% CI, 0.04e0.75),	Despite these limitations, the present study adds a national snapshot of mental healthcare utilization among U.S. adolescents during the pandemic, noting barriers and facilitators to care. Because the pandemic has fomented a mental health crisis among adolescents, it is critical to provide care in ways that facilitate equity. The policy changes that expanded access to telehealth modalities during…
110	Chen 2022	2022	Socioeconomic and Demographic Disparities in the Use of Telemedicine for Ophthalmic Care during the COVID-19 Pandemic	8116	5023	March 2020 through August 2020.	5	0	Yes	Yes	Chen et al., 2021	Northeast	Connecticut		Cross sectional	Telehealth; Telemedicine		Ophthalmology	Specialty care	Multiple conditions	Multiple conditions	Video; In-person; Telephone	Black; Hispanic/Latinx; Unknown/Other	In-person	In-person				Decreased uptake	Black patients (odds ratio [OR], 0.66; 95% confidence interval [CI], 0.55-0.80; P < 0.001) or Hispanic/Latinx or Latino patients (OR, 0.55; 95% CI, 0.44-0.69; P < 0.001) were significantly less likely to use telemedicine compared with non-Hispanic/Latinx White patients (Table 2). In multivariate analysis, Black patients (OR, 0.65; 95% CI, 0.52-0.80; P < 0.001) or Hispanic/Latinx or Latino patient…	Our study found that in an urban tertiary care center, ethnic and racial minorities as well as older patients were significantly less likely to use synchronous video visits for ophthalmic care during the first 6 months of the COVID-19 pandemic. Additionally, among patients using any telehealth methods, older patients and Black patients were significantly more likely to complete only phone encount…
112	Chen 2023	2023	Patient Characteristics Associated with Telehealth Scheduling and Completion in Primary Care at a Large, Urban Public Healthcare System	247287		August 1, 2020 to July 31, 2021.	12	0	Yes	Yes	Chen et al., 2023	Northeast	New York	We seek to describe the characteristics of patients who have been scheduled for or have utilized tel- ehealth at a large, urban public healthcare system in New York City.	Cohort	Telehealth		primary care	Primary care	Multiple conditions	Multiple conditions	Video; In-person; Telephone	Black; Hispanic/Latinx; Asian; Unknown/Other	In-person	Telephone	Video			Mixed uptake	In both time periods, patients who were female, Asian, had an activated were more likely to have completed telehealth visits. Patients who were 65 years old or older, Black or other race, or had a primary language other than English or Spanish were less likely to be scheduled for or have completed telehealth visits. Patients who were Hispanic/Latinx were less likely to be scheduled for, but not l…	There are differences in demographic profiles of patients who participate in audio telehealth, video telehealth, and in-person only services in primary care. Most of the variation observed may be due to variability at the level of clinicians and facilities rather than patient characteristics. Future studies should further refine phenotypic categorization of telehealth users and non-users and asso…
122	Childs 2021	2021	Showing Up Is Half the Battle: The Impact of Telehealth on Psychiatric Appointment Attendance for Hospital-Based Intensive Outpatient Services During COVID-19	1008	29249	October 1, 2019, and July 31, 2020.	9	1	Yes	Yes	Childs et al., 2021	Northeast	Connecticut	This study examined attendance to rapidly deployed telehealth services for psychiatrically high-risk individuals receiving intensive outpatient program (IOP), primarily group-based psychotherapy services for adults and adolescents by race/ ethnicity, insurance, and clinical treatment program within a large hospital-based outpatient psychiatric setting.	Cohort	Telehealth		Psychiatry	Behavioral health	Multiple conditions	Multiple conditions	In-person; Video and telephone	Black; Hispanic/Latinx; Unknown/Other	Video and telephone	Video and telephone				Increased uptake	With respect to race, non-Hispanic/Latinx white identified youth demonstrated statistically higher proportions of attended appointments for telehealth compared with in-person IOP appointments, whereas Hispanic/Latinx/Latinx identified youth demonstrated a significant decrease in the proportion of attended appointments. There were no statistically significant differences in attendance for non-Hisp…	Rapidly deployed telehealth increased attendance to intensive services for psychiatrically high-risk individuals, particularly among adults and for adolescents with commercial insurance and non-Hispanic/Latinx white youth. Trends among racial/ethnic and Medicaid-insured youth warrant further investigation regarding the potential for special challenges or vulnerabilities and advocacy needs. Findin…
123	Chumbler 2023	2023	Racial and Socioeconomic Characteristics Associated with the use of Telehealth Services Among Adults With Ambulatory Sensitive Conditions	13962		March 5, 2020, and December 31, 2020	8.84	0	Yes	Yes	Chumbler et al., 2023	South	Tennessee	This study aims to examine the association of outpatient telehealth utilization with sociodemographic, clinical, and neighborhood characteristics among adults with ambulatory care sensitive conditions (ACSCs) during the COVID-19 pandemic.	Cohort	Telehealth; Telemedicine		ambulatory care	Multiple specialities	Ambulatory Sensitive Conditions	Ambiguous or Unclear Conditions	Video and telephone	Black; Hispanic/Latinx; Unknown/Other	Video and telephone	Video and telephone				Increased uptake	The utilization of telehealth also differed by race, with the prevalence of telehealth utilization higher among those who were Hispanic/Latinx and those in the “other” category (i.e., those who were not White, non-Hispanic/Latinx and Black)	We found that among patients being treated for ACSCs, the use of telehealth services was highly prevalent in Hispanic/Latinx patients in general and were more pronounced among both Hispanic/Latinxs and Black patients who have mental disorders.
124	Chunara 2021	2021	Telemedicine and healthcare disparities: a cohort study in a large healthcare system in New York City during COVID-19	140184		March 19th and April 30, 2020	1.4	0	Yes	Yes	Chunara et al., 2021	Northeast	New York	assess disparities in those who access healthcare via telemedicine for COVID-19.	Cohort	Telehealth; Telemedicine		Multiple specialties	Multiple specialities	Multiple conditions	Multiple conditions	Video; In-person	Black; Hispanic/Latinx; Asian; Unknown/Other	In-person	In-person	In-person			Decreased uptake	Though the proportion of patients that are diagnosed with COVID are less likely to be Black, controlling for individual and community-level characteristics, patients that are Black are more likely to test positive, adjusted odds ratio [aOR] of 1.63 (95% CI, 1.36–1.94), more likely to be diagnosed with suspected COVID after a telemedicine call aOR of 1.07 (95% CI, 1.02–1.13), and less likely to us…	Telemedicine access disparities reflect those in in-person healthcare access. Roots of disparate use are complex and reflect individual, community, and structural factors, including their intersection—many of which are due to systemic racism. Evidence regarding disparities that manifest through telemedicine can be used to inform tool design and systemic efforts to promote digital health equity.
136	Cordasco 2022	2022	Veterans' Use of Telehealth for Veterans Health Administration Community Care Urgent Care During the Early COVID-19 Pandemic	13469	16815	March 1 to September 30, 2020	6	0	Yes	Yes	Cordasco et al., 2022	Multi-regional	Multiple states (California, Arizona, New Mexico, Nevada, Hawaii, and a few counties in southern Colorado)	We assessed use, arrangements, Veteran decision-making, and experiences with CC urgent care delivered via telehealth.	Cross sectional	Telehealth		Urgent care	Multiple specialities	Multiple conditions	Multiple conditions	In-person; Video and telephone	Black; Hispanic/Latinx; Unknown/Other	Video and telephone	Video and telephone				Increased uptake	In comparison to having in-person only visits, having a telehealth-only visit was more likely for Veterans who were non- Hispanic/Latinx Black, were urban-dwelling, lived further from the clinic used, had a COVID-related visit, and did not require an in-person procedure. Predictors of having both telehealth and in-person (compared with in-person only) visits were other (non-White, non-Black) non-…	CC urgent care via telehealth played an important role in providing Veterans with care access early in the COVID-19 pandemic. Use of telehealth differed by Veteran characteristics; lack of in-person care availability was a driver. Future work should assess for changes in telehealth use with pandemic progression, geographic differences, and impact on care quality, care coordination, outcomes, and …
139	Cousins 2022	2022	Age, race, insurance type, and digital divide index are associated with video visit completion for patients seen for oncologic care in a large hospital system during the COVID-19 pandemic	516428	2398633	July 1, 2019-December 31, 2020	17	1	Yes	Yes	Cousins et al. 2022	Midwest	Michigan	explored disparities in telehealth access in patients with cancer accessing oncologic care.	Cohort	Telehealth		oncologic	Specialty care	Cancer	Single condition	Video; In-person; Telephone	Black; Hispanic/Latinx; Asian; NA/AN	In-person	In-person	Video	Other		Mixed uptake	people of color have been shown to have greater difficulty accessing telehealth in multiple prior studies [31–33]. In the data described in this report, the impact of race on video visit completion varied somewhat depending on whether the analysis included all oncology patients or various subspecialties that make up oncology. It is likely that these differences are the result of variable patient …	The COVID-19 pandemic provides a valuable opportunity to study telehealth and more specifically barriers to access and disparities. Patients, providers, and regulators have seen benefits from telehealth, and as a result, features of telehealth-based care delivery will be preserved in the future. Therefore, it is imperative that steps be taken to ensure access to high quality telehealth for those …
147	D'Amico 2023	2023	The Evolution of Primary Care Telehealth Disparities During COVID-19: Retrospective Cohort Study		47994	April-December 2020.	8	0	Yes	Yes	D'Amico et al., 2023	Midwest	Ohio	To further characterize sociodemographic differences in primary care via telehealth compared to in-person office visits before and during the COVID-19 pandemic and determine if these disparities changed throughout 2020.	Cohort	Telehealth		primary care	Primary care	Multiple conditions	Multiple conditions	In-person; Video and telephone	Black; Hispanic/Latinx; Asian; NA/AN; NH/PI; Unknown/Other	In-person	In-person	In-person	In-person	In-person	Decreased uptake	Compared to patients who identified as White, encounters during 2020 with patients of the following racial or ethnic groups were significantly less likely to be via telehealth: Asian (OR 0.74, 95% CI 0.63-0.86; P<.001) and Nepali (OR 0.37, 95% CI 0.19-0.72; P=.003). In quarterly sub analyses (Table S3 in Multimedia Appendix 1), there was a significant disparity in telehealth use within the same q…	Conclusions: Telehealth was not used equally by all patients within primary care throughout the first year of the COVID-19 pandemic, specifically by patients who self-identified as Asian and Nepali, insured by Medicare, and living in zip code areas with low socioeconomic status. As the COVID-19 pandemic and telehealth infrastructure change, it is critical we continue to reassess the use of telehe…
151	Darrat 2021	2021	Socioeconomic Disparities in Patient Use of Telehealth During the Coronavirus Disease 2019 Surge	1162		March 17 to May 1, 2020	1.54	0	Yes	Yes	Darrat et al., 2021	Midwest	Michigan	To assess demographic and socioeconomic factors associated with patient participation in telehealth during the COVID-19 pandemic.	Cohort	Telehealth		Otolaryngology	Specialty care	Multiple conditions	Multiple conditions	Video; In-person; Telephone	Black; Unknown/Other	Video					Increased uptake	On univariate analysis of virtual or Telephonevisits compared with visit no-shows (Table 4), Black patients (OR, 0.68; 95% CI, 0.46-0.99), patients with Medicaid, no insurance, or other public insurance (OR, 0.51; 95% CI, 0.31-0.83), those in the third (OR, 0.53; 95% CI, 0.31-0.90) and lowest (OR, 0.42; 95% CI, 0.25-0.70) quartiles of median household income census blocks, and those in the third …	These findings suggest that age, sex, median household income, insurance status, and marital status are associated with patient participation in telehealth. These findings identify vulnerable patient populations who may not engage with telehealth, yet still require medical care in a changing health care delivery landscape.
158	Der-Martirosian 2022	2022	Examining telehealth use among primary care patients, providers, and clinics during the COVID-19 pandemic	48729	247849	March 1, 2020‐February 28, 2021	12	0	Yes	Yes	Der-Martirosian et al., 2022	West	California	examines patient, provider, and site-level characteristics of any virtual and video-based care in PC.	Cohort	Telehealth		Multiple specialties	Multiple specialities	Multiple conditions	Multiple conditions	Video; In-person; Telephone; Video and telephone	Black; Hispanic/Latinx; Unknown/Other	Video and telephone	In-person				Mixed uptake	In terms of racial/ethnic differences, non-Hispanic/Latinx African Americans (36.3%) had higher percentage of any telehealth use, while Hispanic/Latinxs (34.4%) had lower percentage of telehealth use compared to non-Hispanic/Latinx Whites (35.3%) (p’s<.001). For video use, however, both Hispanic/Latinxs (10.2%) and non-Hispanic/Latinx African Americans (9.7%) had a lower percentage compared to no…	The study findings indicate that the determinants of telehealth (or video) use are multifaceted, yet differ- ent depending on the type of telehealth modality. Site, provider, and patient characteristics should all be considered to improve access to virtual care for all patient populations at the VA. Moreover, since telehealth care provision is likely to continue after COVID-19, additional researc…
1747	Drake 2022	2022	Understanding Telemedicine "New Normal": Variations in Telemedicine Use by Specialty Line and Patient Demographics.		624886	December 29, 2019 to October 3, 2020	10	0	Yes	Yes	Drake et al. 2021	South	North Carolina	To examine the variation in telemedicine adoption by specialty line and patient demographic characteristics after the initial peak period of the coronavirus disease 2019 pandemic when In-person had resumed and visit volume returned to pre-pandemic levels	Cohort	Telemedicine		Multiple Specialties	Multiple specialities	Multiple conditions	Multiple conditions	Video; In-person; Video and telephone	Black; Hispanic/Latinx; Asian; NA/AN; NH/PI; Unknown/Other	In-person	In-person	In-person	In-person	In-person	Decreased uptake	Black/African American patients were 0.895 (CI 0.879–0.910) times less likely than white patients to use telemedicine for their visit. Both Hispanic/Latinx patients (RR 0.803, CI 0.770–0.837) and Asian patients (RR 0.948, CI 0.910–0.988) were also less likely to use telemedicine compared with white patients. Among the patients who used telemedicine, black/African American patients were much less …	There is significant heterogeneity in telemedicine use by medical specialty service line and across patient groups. This variation raises important issues related to both patient- and clinic-level implementation factors to promote sustainable, equitable telemedicine integration. By understanding the ‘‘new normal’’ of telemedicine these findings provide insights to the long-term sustainability of …
172	Duan 2022	2022	Disparities in telemedicine use during the COVID-19 pandemic among pediatric dermatology patients		1444	June 1, 2020, to January 22, 2021	6.71	0	Yes	Yes	Duan et al., 2022	Midwest	Illinois	To identify factors associated with disparities in telemedicine use among pediatric dermatology patients during the pandemic.	Cross sectional	Telehealth; Telemedicine		Pediatrics dermatology	Specialty care	Multiple conditions	Multiple conditions	Video; In-person	Black; Hispanic/Latinx; Asian; Unknown/Other	In-person	In-person	In-person			Decreased uptake	Black/African American patients were four times less likely to have used telemedicine compared with White patients (p < .0005). No association was found between telemedicine use and Hispanic/Latinx/Latino ethnicity. A multivariable analysis showed that the independent factors reducing the odds of using telemedicine visits over office visits include being a new patient (aOR, 0.18; p < .0005), iden…	Differential telemedicine use in vulnerable communities may be attributed to disparities in technology access and digital literacy and should be addressed at a structural level. If such disparities are identified and adequately remedied, telemedicine can serve as an important tool for expanding access in the field of pediatric dermatology.
175	Eberly 2020	2020	Patient Characteristics Associated With Telemedicine Access for Primary and Specialty Ambulatory Care During the COVID-19 Pandemic	148402		March 16 to May 11, 2020	1.84	0	Yes	Yes	Eberly et al., 2020	Northeast	Multiple states	To evaluate whether inequities are present in telemedicine use and video visit use for telemedicine visits during the COVID-19 pandemic.	Cohort	Telemedicine		Multiple specialities	Multiple specialities	Multiple conditions	Multiple conditions	Video; In-person; Telephone	Black; Hispanic/Latinx; Asian; Unknown/Other	Video and telephone	Video and telephone	In-person			Mixed uptake	Compared with White race, Asian race was associated with fewer completed telemedicine visits (aOR, 0.69 [95% CI, 0.66-0.73]), whereas Black race (aOR, 1.20 [95% CI, 1.16-1.24]) and Latinx ethnicity (aOR, 1.13 [95% CI, 1.07-1.20]) were associated with more telemedicine visits. In multivariable analyses, the independent factors associated with video use as opposed to Telephoneuse are summarized by …	As we develop and refine our telemedicine practice, we must intentionally design our system to mitigate inequity. Engagement with community members from vulnerable populations to design and tailor connected health technologies is essential to ensure accessibility for all patients.30 Although many have anxiously awaited a return to “normal,” we must acknowledge that our previous “normal” was a US …
916	Ekwegh 2023	2023	Factors Associated with Telehealth Utilization among Older African Americans in South Los Angeles during the COVID-19 Pandemic	150		March 2021 to August 2022.	17	0	Yes	Yes	Ekwegh et al., 2023	West	California	To examine how under-resourced, older African Americans with chronic illnesses use telehealth, including related sociodemographic and COVID-19 factors.	Cross sectional	Telehealth		Multiple specialities	Multiple specialities	Multiple conditions	Multiple conditions	Video; In-person; Telephone	Black	Video and telephone					Increased uptake (mixed for differentiated analysis)	No significant statistical identification of differences in telehealth utilization by race. In a sample of middle-aged and older African Americans with chronic health issues, our results showed participants who were not Medicare beneficiaries, had home internet, possessed a cellular phone, and were chronologically older were more likely to utilize telehealth services. Combined, these findings adv…	Access and integration of telehealth services were highlighted as challenges for this population of African Americans. To reduce disparities, expansion of subsidized wireless internet access in marginalized communities is necessitated. Education outreach and training by healthcare systems and community health workers to improve uptakeof telehealth currently and post-COVID-19 should be considered.
182	Ennis 2022	2022	Factors Impacting Video Telehealth Appointment Completion During COVID-19 Pandemic Among People Living with HIV in a Community-Based Health System	4873	11006	April 1, 2020 and October 31, 2020	6	0	Yes	Yes	Ennis et al., 2022	South	Multiple states	To examine factors associated with successful completion of video telehealth appointments in HIV care	Cross sectional	Telehealth		Primary care	Primary care	HIV	Single condition	Video; Telephone	Black; Hispanic/Latinx; Unknown/Other	Telephone	Video				Increased uptake	Patients identifying as black had lower odds (AOR=0.30, 95% CI 0.23–0.40, p < 0.01) of successfully completing a video telehealth visit compared to patients identifying as white. Patients who identified as Hispanic/Latinx/Latinx also had lower odds (AOR=0.67, 95% CI, 0.48–0.95, p=0.02) of completing a successful video telehealth appointment	Increasing access to video telehealth platforms may be a more easily modifiable target for improving the benefits of routine HIV care. HIV treatment requires a lifetime commitment and making care more accessible for all is one way to improve health outcomes. Interventions to increase digital access to underserved populations are needed in order to ensure that video telehealth is a reliable platfo…
1145	Eruchalu 2022	2022	Demographic Disparity in Use of Telemedicine for Ambulatory General Surgical Consultation During the COVID-19 Pandemic: Analysis of the Initial Public Health Emergency and Second Phase Periods		4908	March 24 through June 23, 2020 and June 24 through December 31, 2020	9	0	Yes	Yes	Eruchalu et al., 2022	Northeast	Massachusetts	To examine racial/ethnic and other sociodemographic disparities in the use of telemedicine compared with in-person surgical consultation at a large, tertiary academic medical center during the initial and second phases of the COVID-19 pandemic.	Cohort	Telehealth; Telemedicine		Surgery	Surgery	Multiple conditions	Multiple conditions	Video; In-person; Telephone; Video and telephone	Black; Hispanic/Latinx; Unknown/Other	Telephone	Telephone				Increased uptake	The 638 telemedicine visits comprised 228 video visits and 410 audio-only visits. White patients constituted the majority of both video and audio-only visits. Black patients represented 8.8% and 10.2% of video and audio-only visits, respectively. Latinx patients accounted for 8.8% and 16.1% of video and audio-only visits, respectively. On bivariate analysis, age, race/ethnicity, insurance type, a…	Black patients used telemedicine platforms more often than White patients during the second phase of the COVID-19 pandemic. Virtual consultation may help increase access to surgical care among traditionally under-resourced populations.
1748	Esper 2021	2021	Telemedicine in an Academic Movement Disorders Center during COVID-19.		686	March 23, 2020-April 28, 2020	1.1	0	Yes	Yes	Esper et al., 2021	South	Georgia	To present data from the rapid implementation of virtual visits in a large, academic, movement disorder practice during the COVID-19 pandemic.	Cross sectional	Telemedicine		Neurology	Specialty care	Multiple conditions	Multiple conditions	Video; In-person; Telephone	Black; Asian; Unknown/Other	In-person		Video; In-person			Mixed uptake	The majority of patients evaluated by telemedicine were Caucasian (72.9%), followed by Other (12.5%), Black (11.7%), and Asian (2.92%). The percentage of telemedicine compared to In-person pre-pandemic increased for Caucasians by 4%, while the percentage decreased by 3% for Blacks (sample proportions are mixed in this study) We observed apparent health care disparities in access to telemedicine v…	Telemedicine is feasible, viable and relevant in the care of movement disorder patients, although health care disparities appear evident for women and minorities. Patients with deep brain stimulators preferred telemedicine in our study. Further study is warranted to explore these findings
200	Flowers 2024	2024	Telehealth as an Effective Care Delivery Method During the COVID-19 Pandemic for the Rhode Island Behavioral Health Population	13608		September 14, 2018 to September 18, 2021	34	1	Yes	Yes	Flowers et al., 2024	Northeast	Rhode Island	To determine (1) if telehealth allowed for patients who seek mental health services to maintain their frequency of visits during the pandemic, and (2) if there were sub-populations within the mental health (MH) population who were less likely to utilize telehealth services	Cohort	Telehealth		Mental health / behavioral health	Behavioral health	Multiple conditions	Multiple conditions	In-person; Video and telephone	Black; Hispanic/Latinx; Unknown/Other	In-person	In-person				Decreased uptake	Those who identified as being Hispanic/Latinx were the highest utilizers of telehealth post-waiver (M=11.1) and those who identified as two or more races utilized telehealth the least (M=6.6) Hispanic/Latinx adults utilized an average of 2.41 more telehealth visits [Unstandardized Coefficient (B): 2.41, (99% Confidence Interval (CI): 1.59, 3.22)] compared to non-Hispanic/Latinx White adults Compa…	The study demonstrated that telehealth played a pivotal role in supplementing routine mental health visits, when in person visits were not a viable option in the state of RI, aiding in the prevention of treatment interruptions. Additionally, there were several barriers that existed to accessing telehealth. Equipping behavioral health providers with the technology necessary to provide care through…
1737	Freed 2023	2023	Evaluating Telehealth uptakeAmong North Carolina Medicaid Beneficiaries With Musculoskeletal Conditions		63665	(March 2019–March 2021)	24	1	Yes	Yes	Freed et al., 2023	South	North Carolina	To investigate uptakeof newly available telehealth during the first year of the pandemic among NC Medicaid beneficiaries.	Cohort	Telehealth		multiple specialities	Multiple specialities	Musculoskeletal disorders	Single condition	Video; In-person; Telephone	Black; Hispanic/Latinx; Unknown/Other	In-person	In-person				Decreased uptake	Relative to White adult MSK beneficiaries, Black adult beneficiaries were 10% less likely to convert to TH [adjusted risk ratio (aRR)=0.90 (0.85, 0.95)]. Those who were categorized as Other races were less likely to use TH in the unadjusted model only [risk ratio (RR) = 0.86, (0.74–1.00)]; after adjusting for covariates, these results were not statistically significant. Hispanic/Latinx adult bene…	TH has the potential to deliver convenient care to beneficiaries with MSK conditions who can access it. Further research and policy changes should explore and address underlying factors driving disparities and improve equitable access to care for this population
207	French 2024	2024	Telehealth Utilization Among Adult Medicaid Beneficiaries in North Carolina with Behavioral Health Conditions During the COVID-19 Pandemic	54996		(March 1, 2019 - March 31, 2021)	25	1	Yes	Yes	French et al. 2024	South	North Carolina		Cohort	Telehealth		Behavioral health	Behavioral health	Multiple conditions	Multiple conditions	In-person; Telephone; Video and telephone	Black; Hispanic/Latinx; Unknown/Other	Video and telephone	Video and telephone				Increased uptake	Descriptively, the proportion of individuals using telehealth did not vary widely by sex, race, ethnicity, or rurality. Beneficiaries identifying as Black or other or multiracial were significantly less likely to use telehealth (14% and 8%, respectively) compared to White beneficiaries. Among beneficiaries identifying as Black, telehealth users were 12% less likely to utilize the ED (ARR=0.88; 95…	During the pandemic, telehealth facilitated continuity of care for beneficiaries with behavioral health conditions. Future research should aim to investigate how to reduce the digital divide and ensure equitable access to telehealth.
1154	Friedman 2022	2022	Age and Racial Disparities in Telehealth Use Among People with HIV During the COVID-19 Pandemic	388	520	(March 15, 2020–September 9, 2020)	5.8	0	Yes	Yes	Friedman et al., 2022	Midwest	Illinois	To determine telehealth uptakeand potential sociodemographic differences in utilization among people with HIV (PwH)	Cross sectional	Telehealth; Telemedicine		Infectious diseases	Specialty care	HIV	Single condition	Video; In-person; Telephone	Black; Unknown/Other	In-person					Decreased uptake	There were racial disparities related to telehealth usage, with Black patients and patients categorized as other race less likely to attend virtual appointments than white patients. These findings were seen in both unadjusted and adjusted results [Black: AOR 0.33 95% CI (0.16, 0.64), other: AOR 0.10 95% CI (0.02, 0.34)]	In an examination of total visit volume and visit type among PwH during time periods before and during the COVID-19 pandemic, we observed age and racial differences in terms of in-person versus telehealth appointments. These findings demonstrate that healthcare systems should include varied visit options (Video and telephone), as well as offer in-person appointments for PwH when safe to do so.
215	Gao 2022	2022	Telehealth Use in the COVID-19 Pandemic: A Retrospective Study of Prenatal Care	2521	938	March 23rd, 2020 - July 2nd, 2020.	3.3	0	Yes	Yes	Gao et al, 2022	South	Tennessee	to characterize: 1) trends of telehealth use during COVID-19 pandemic, 2) the volume of prenatal visits using telehealth, 3) socioeconomic disparities in the patient population using telehealth, and 4) the impact of telehealth on obstetric outcomes.	Cross sectional	Telehealth		Obstetrics	Specialty care	Prenatal care	Single condition	In-person; Video and telephone	Black; Hispanic/Latinx; Asian; Unknown/Other	In-person	In-person	In-person			Decreased uptake	Hispanic/Latinxs used telehealth less than non-Hispanic/Latinxs (OR [95% CI]: 0.34 [0.26 – 0.44]). Telehealth was used by women who were Black or of other race (non-White, non-Asian, non-Black) significantly less than White women (OR [95% CI]: 0.54 [0.43 – 0.68] and 0.31 [0.24 – 0.40]).	Telehealth was rapidly implemented and played an adequate role in prenatal care, especially in the second and third trimesters. Patients who had telehealth visits in their prenatal care experienced comparable obstetric outcomes as those who did not. However, there were disparities in telehealth use. Further study was suggested to identify access barriers for the underserved patient population.
1615	Govier 2022	2022	Differences in access to virtual and in-person primary care by race/ethnicity and community social vulnerability among adults diagnosed with COVID-19 in a large, multi-state health system	11326		March - July 2020	4	0	Yes	Yes	Govier et al., 2022	Multi-regional	Multiple states (Alaska, California, Montana, New Mexico, Oregon, Texas, and Washington)	To examined virtual primary care use by race/ethnicity and community social vulnerability among adults diagnosed with COVID-19 in a large, multi-state health system. We also assessed use of in-person primary care to understand whether disparities in virtual access may have been offset by improved in-person access	Cohort	Telehealth		Multiple specialities	Multiple specialities	Multiple conditions	Multiple conditions	Video; In-person; Telephone	Black; Hispanic/Latinx; Asian; NA/AN; NH/PI; Unknown/Other	In-person	In-person	In-person	In-person	In-person	Decreased uptake	For example, in the year prior to COVID-19 diagnosis, non-Hispanic/Latinx Black individuals had an increased likelihood of using virtual primary care compared with non-Hispanic/Latinx White individuals [3.30 percentage points (pp), p <0.05], while individuals identified as non-Hispanic/Latinx other and Hispanic/Latinx/Latino race/ethnicity had lower likelihoods of using virtual primary care in th…	Newly expanded virtual primary care has not equitably benefited individuals from racialized groups diagnosed with COVID-19, and virtual access disparities have not been offset by improved in-person access. Health systems should employ evidence-based strategies to equitably provide care, including representative provider
247	Grefe 2023	2023	Audio or Video? Access to Pediatric Neurology Outpatient Services Varies by the Type of Telehealth, Especially for Black Children	1250		March 10, 2020 - March 9, 2021	12	0	Yes	Yes	Grefe et al. 2023	South	Multiple states	To evaluate the effect of audio versus video visits on children’s access to outpatient neurology services, particularly for Black children.	Cohort	Telehealth		Neurology	Specialty care	Multiple conditions	Multiple conditions	Video; In-person; Telephone	Black; Hispanic/Latinx; Unknown/Other	Telephone	Telephone		Other:		Increased uptake	Audio users were more likely to be Black and Hispanic/Latinx, and to have public health insurance compared to video users. Children of Black race compared with those of White race, and those with public insurance compared to private insurance, were twice as likely to have appointments missed rather than completed We did multivariable analyses of appointment outcomes for children of Black race (Ta…	Audio visits improved access to pediatric neurology services, especially for Black children. Reversal of policies to reimburse audio visits could deepen the socioeconomic divide for children’s access to neurology services.
936	Haynes 2021	2021	Disparities in Telemedicine Use for Subspecialty Diabetes Care During COVID-19 Shelter-In-Place Orders	1292	1278	March 19 and June 30, 2020	3.4	0	Yes	Yes	Haynes et al., 2021	West	California	to identify patient-level factors associated with adoption of telemedicine for subspecialty diabetes care during the pandemic.	Cohort	Telehealth		Endocrinology	Specialty care	Diabetes mellitus	Single condition	Video; In-person; Telephone	Black; Hispanic/Latinx; Asian; NA/AN; NH/PI; Unknown/Other	Telephone and In-person (combined)	Telephone and In-person (combined)	Telephone and In-person (combined)	Telephone and In-person (combined)	Telephone and In-pe (combined)	Mixed uptake	All race and ethnicity groups had greater frequencies of telephone/In-person relative to telemedicine visits: Black (75 vs 60), Hispanic/Latinx (115 vs 77), Asian(84 vs 48). NA/AN/NH/PI: (84 vs 48) We found no statistically significant association between telemedicine use and sex, type of diabetes, urban/rural residence, race/ethnicity, or neighborhood median household income	Our findings suggest that, amidst the COVID-19 pandemic, there have been disparities in telemedicine use by age, language, and insurance for patients with diabetes mellitus. We anticipate telemedicine will continue to be an important care modality for chronic conditions in the years ahead. Significant work must therefore be done to ensure that telemedicine services do not introduce or widen popul…
1165	He 2023	2023	Accessibility and Utilization of Telehealth Services During the COVID-19 Pandemic Among Medicare Beneficiaries by Diabetes Status	3621		October 2020 - November 2020	1	0	Yes	Yes	He et al., 2023	Multi-regional	National	to examine factors associated with the types of telehealth services offered. and used among Medicare beneficiaries.	Cross sectional	Telehealth		multiple specialities	Multiple specialities	diabetes	Single condition	Video; In-person; Telephone	Black; Hispanic/Latinx; Unknown/Other	Telephone	Telephone				Increased uptake	Among participants with diabetes, non-Hispanic/Latinx Black and Hispanic/Latinx (offered telehealth: p = 0.002; used telehealth: p = 0.047) reported a higher prevalence of telehealth being offered and used via phone than video or both compared to their counterparts. Among participants without diabetes, non-Hispanic/Latinx Black and Hispanic/Latinx (offered telehealth: p = 0.004; used telehealth: …	Our findings highlight the importance of increased technology adoption for the older population and associated support, education, and guidance on how best to use digital health technologies for disease management and care, especially those with chronic conditions, such as diabetes. Furthermore, identifying underserved populations and improving their access to technologies may encourage the use o…
287	Hill 2021	2021	Racial and ethnic differences in family planning telehealth use during the onset of the COVID-19 response in Arkansas, Kansas, Missouri, and Oklahoma		3142	(April 1–July 31, 2020)	3	0	Yes	Yes	Hill et al., 2021	South	Multiple states	To explore racial/ethnic disparities in family planning telehealth use.	Cross sectional	Telehealth		family planning	Specialty care	Multiple conditions	Multiple conditions	In-person; Video and telephone	Black; Hispanic/Latinx; Unknown/Other	In-person	In-person				Decreased uptake	Overall, fewer Black/African American patients 242/1257 (19.3%) adopted telehealth services, compared to in-clinic care 523/1885 (27.7%) (p < 0.001). There were no differences among Latinx patients’ telehealth use 108/1257 (8.6%) and in-clinic care 165/1885 (8.8%) We found similar results for within-group comparisons by month, with fewer Black/African American patients using telehealth compared t…	Findings revealed that Black/African American and multiracial patients were less likely to use telehealth family planning services compared to in-clinic care. Overall, these preliminary findings underscore the need to better understand both the barriers and facilitators to telehealth family planning uptakeand use, particularly as telehealth family eplanning care is likely to continue beyond the p…
945	Huang 2022	2022	Healthcare Utilization Among Patients Diagnosed with COVID-19 in a Large Integrated Health System	64011		March - September 2020	6	0	Yes	Yes	Huang et al., 2022	West	California	To describe trends in healthcare utilization within 180 days for patients diagnosed with COVID-19 and identify patient factors associated with increased healthcare use.	Cohort	Telehealth; Telemedicine		multiple specialties	Multiple specialities	Multiple conditions	Multiple conditions	In-person; Video and telephone	Black; Hispanic/Latinx; Asian; Unknown/Other	In-person	In-person	In-person			Decreased uptake	Utilization rates did not appear to differ much across race/ethnicity for hospitalized patients (ranging from 12.2 to 12.6 visits/30 person-days), but were highest for Asians (7.4 visits/30 person-days) and lowest in whites (5.9 visits/30 person-days) for non-hospitalized patients.	Patients with COVID-19 seek healthcare frequently within 30 days of diagnosis, placing high demands on health systems. Identifying ways to support patients diagnosed with COVID-19 while adequately providing the usual recommended care to our communities will be important as we recover from the pandemic
1176	Jallow 2022	2022	Analyzing disparities in access to teledermatology compared with dermatology clinic visits before, during, and after COVID-19 quarantine		12620	(December 2019 to February, 2020; April 2020 to June 2020; January 2021 to March 2021)	9	1	Yes	Yes	Jallow et al., 2022	Northeast	District of Columbia	The aim of this study was to determine if the proportion of teled- ermatology versus office-based visits varied significantly during three study periods of the COVID-19 pandemic. The secondary objective was to determine whether there are significant differences in the use of office-based dermatology versus teledermatology care across the following demographic subgroups: insurance type, race/ethni…	Cohort	Telehealth; Telemedicine		dermatology	Specialty care	Multiple conditions	Multiple conditions	In-person; Video and telephone	Black; Hispanic/Latinx; Asian; Unknown/Other	In-person	In-person	Video and telephone			Mixed uptake	Black and Hispanic/Latinx populations had the lowest rates of telehealth use in the postquarantine period (8.38% and 9.57%, respec- tively). The Asian patient population had the highest telehealth visit rate during and after the quarantine (73.44% and 18.09%, respectively).	Teledermatology use necessitated by the COVID-19 pandemic may have promoted health care disparities for specific marginalized populations. Further studies are needed to characterize the demographic of patients most likely to access and benefit from telehealth services. Additional research regarding disaster preparedness and contingency planning for telehealth during future pandemics may be benefi…
361	Khatana 2022	2022	Predictors of telemedicine use during the COVID-19 pandemic in the United States-an analysis of a national electronic medical record database	1999534		March 1, 2020 and December 31, 2020	8	0	Yes	Yes	Khatana et al., 2022	Multi-regional	National	To examine trends in outpatient telemedicine utilization from March through December 2020 and assessed whether utilization varied between different patient groups	Cross sectional	Telemedicine		multiple specialties	Multiple specialities	Multiple conditions	Multiple conditions	Video; In-person; Video and telephone	Black; Hispanic/Latinx; Unknown/Other	In-person	Video and telephone				Mixed uptake	non-Hispanic/Latinx Black compared to non-Hispanic/Latinx White [OR = 0.88 (95% CI 0.84 to 0.93) was associated with a lower odds of having at least one telemedicine encounter in the study he following patient-level factors were associated with a lower odds of having at least one video telemedicine encounter: being non-Hispanic/Latinx Black compared to non-Hispanic/Latinx White [OR = 0.68 (95% CI…	However, there were differences in utilization across different sub-groups, with lower odds of receiving telemedicine among older, male, and non-Hispanic/Latinx Black patients. With ongoing legislative efforts to determine the future of telemedicine after the pandemic, equitable access to telemedicine will require understanding and addressing the particular concerns of different patient populatio…
1759	Kolb 2021	2021	Improving Attendance and Patient Experiences During the Expansion of a Telehealth-Based Pediatric Otolaryngology Practice.		7392	March 20, 2020, to May 29, 2020.	2.3	0	Yes	Yes	Kolb et al., 2021	Northeast	Delaware	To determine the rates and primary causes of missed appointments (MAs) for telehealth visits and present remedies for improvement.	Cross sectional	Telehealth; Telemedicine		Otolaryngology	Specialty care	Multiple conditions	Multiple conditions	In-person; Video and telephone	Black; Hispanic/Latinx; Unknown/Other	In-person	In-person				Decreased uptake	Patients in the telehealth MA group were much more likely to be African American (33% vs 15.5%) or Hispanic/Latinx/Latino (17.5% vs 11.3%) compared with our typical patient profile, with a P value \.001 for the race/ ethnicity variable An evaluation of the race and ethnicity for telehealth MAs did not demonstrate any significant differences between Caucasians, African Americans, Hispanic/Latinxs,…	Technical difficulties were the most commonly reported cause of missed telehealth appointments. Optimization of applications by providing patient reminders, determining need for translator assistance, and reducing required upload/download speeds may significantly reduce rates of MAs and conversions to other communication.
1195	Kummer 2022	2022	Trends in the Utilization of Teleneurology and Other Healthcare Resources Prior to and During the COVID-19 Pandemic in an Urban, Tertiary Health System	14170	23714	June 16th, 2019 -December 15th, 2020	18	1	Yes	Yes	Kummer et al., 2022	Northeast	New York	To investigate the sociodemographic characteristics associated with video-only TN and multiple other measures of healthcare resource utilization over several months in a diverse patient cohort.	Cohort	Telehealth; Telemedicine		Neurology	Specialty care	Multiple conditions	Multiple conditions	Video; In-person; Telephone	Black; Asian; NA/AN; NH/PI; Unknown/Other	In-person		In-person	In-person	In-person	Decreased uptake	In the multivariable regression analysis, Black or African- American race (aOR 0.60, 97.5%CI 0.52–0.70), non-English preferred language (aOR 0.49, 97.5%CI 0.39–0.61), and Medicaid (aOR 0.50, 97.5%CI 0.43–0.58) or Medicare (aOR 0.73, 97.5%CI 0.65–0.83) insurance were significantly associated with lower odds of utilizing TN.	In the first 9 months of the COVID-19 pandemic, we found sociodemographic patterns in TN utilization that were similar to those found very early in the pandemic. However, these sociodemographic characteristics were not associated with loss to follow-up, suggesting that lack of TN utilization may not have coincided with loss of access to care.
387	Kusters 2023	2023	Rural-Urban Disparities in Video Telehealth Use During Rapid Mental Health Care Virtualization Among American Indian/Alaska Native Veterans	1754311		October 1, 2019 -December 31, 2020	14		Yes	Yes	Kusters et al., 2023	Multi-regional	National	To examine differences in video telehealth (VTH) use for MH care between American Indian/Alaska Native and non–American Indian/Alaska Native veterans by rurality and urbanicity.	Cohort	Telehealth		Psychology/psychiatry	Behavioral health	N/A	Ambiguous or Unclear Conditions	Video; In-person; Telephone	NA/AN				Telephone		Increased uptake	Before the pandemic, a lower percentage of MH encounters were VTH for urban veterans compared with rural veterans (b = −0.91; SE, 0.02; 95% CI, −0.95 to −0.87; P < .001) and for non–American Indian/Alaska Native veterans compared with American Indian/Alaska Native veterans (b = −0.29; SE, 0.09; 95% CI, −0.47 to −0.11; P < .001). In the early pandemic, the direction of these associations reversed …	In this cohort study, although rapid virtualization of MH care was associated with greater VTH use in all veteran groups studied, a significant difference in VTH use was seen between rural and urban populations, especially among American Indian/Alaska Native veterans. The findings suggest that American Indian/Alaska Native veterans in rural areas may be at risk for VTH access disparities
393	Lamb 2022	2022	Patient Factors Associated With Teledermatology Visit Type and Submission of Photographs During the COVID-19 Pandemic: Cross-sectional Analysis	5717		March 1, 2020, and June 30, 2020.	4	0	Yes	Yes	Lamb et al., 2022	Northeast	Pennsylvania	To identify patient characteristics associated with type of telemedicine visit and the factors associated with participating in teledermatology visits with digital photographs versus those without photographs	Cross sectional	Telehealth; Telemedicine		Dermatology	Specialty care	Multiple conditions	Multiple conditions	Video; Telephone	Black; Hispanic/Latinx; Asian; Unknown/Other	Video	Video	Video			Increased uptake	In adjusted analyses, Black race(OR 0.82, 95% CI 0.68-0.98) was associated with lower odds of a patient participating in a video versus Telephonevisit.	Patients who were older, male, or Black, or who had Medicaid insurance were less likely to participate in teledermatology visits with photographs and may be particularly vulnerable to disparities in teledermatology care. Further research is necessary to identify the barriers to patients providing photographs for remote dermatology visits and to develop targeted interventions to facilitate equitab…
1199	Lambert 2021	2021	Predictors of Telemedicine Utilization in a Pediatric Neurosurgical Population During the COVID-19 Pandemic	682	926	April 1, 2020 - July 31, 2020	4	0	Yes	Yes	Lambert et al. 2021	Northeast	Connecticut	To analyze patient variables associated with the acceptance of a telemedicine encounter by a pediatric neurosurgical population during the early phases of the COVID-19 pandemic	Cross sectional	Telehealth; Telemedicine		pediatric neurosurgery	Surgery	Multiple conditions	Multiple conditions	In-person; Video and telephone	Black; Hispanic/Latinx; Unknown/Other	In-person					Decreased uptake	Though Black or African American patients were less likely to use telemedicine (AOR ¼ 0.54 [95% CI 0.29-1.01]; P= 0.053) compared with White or Caucasian patients, that association only trended toward significance (Table 2).	Significant demographic differences exist among pediatric patients who participated in telemedicine versus those who requested an in-person visit at our institution. Addressing barriers to access will be crucial for promoting health equity in continued utilization of telemedicine
1310	Lau 2022	2022	Disparities in the use of telehealth during the COVID-19 pandemic		7530	June 15, 2020 to April 15, 2021	10	0	Yes	Yes	Lau et al., 2022	Northeast	Massachusetts	To characterize and quantify inequities in telemedicine use in the outpatient neurology clinic of an urban safety-net	Cross sectional	Telehealth; Telemedicine		neurology	Specialty care	Multiple conditions	Multiple conditions	Video; Telephone; Video and telephone	Black; Hispanic/Latinx; Asian; Unknown/Other	Telephone	Telephone	Video			Increased uptake	On unadjusted analysis, there were no differences in tel- evisit completion rates based on gender (p=0.53) or age (p=0.07). Non-English speaking patients, Black patients, Latinx patients, and patients with zip code-linked annual income less than $50,000 were less likely to complete the televisit (82% vs. 86%, p<0.001; 83% vs. 85%, p=0.003; 81% vs. 85%, p<0.001; 82% vs. 86%, p<0.001 respec- tively…	Our study found unequal telehealth utilization based on patients’ demographic factors. Currently declining telemedicine reimbursement rates asymmetrically affect audio-only visits, which may limit telehealth access for vulnerable patient populations.
405	Lee 2023	2023	The Impact of Telemedicine Parity Requirements on Telehealth Utilization in the United States During the COVID-19 Pandemic	1067798		April 2021 - August 2022	16	0	Yes	Yes	Lee et al., 2023	Multi-regional	National	we examine the impact of the state’s telehealth parity payment requirements on telehealth service utilization among adults 18 years or older in the United States and the differential effect by race and ethnicity.	Cohort	Telehealth; Telemedicine		multiple specialities	Multiple specialities	Multiple conditions	Multiple conditions	Video; In-person; Telephone; Video and telephone	Black; Hispanic/Latinx; Asian; Unknown/Other	Telephone	Telephone	Telephone			Increased uptake	Non-Hispanic/Latinx Blacks in parity states had 1.60 times higher odds of phone telehealth utilization than their counterparts in nonparity states. The other racial and ethnic groups did not have statistically significant association of phone telehealth utilization with parity act. Differences in regression coefficients between non-Hispanic/Latinx Whites and other racial and ethnic groups were no…	Given racial and ethnic inequalities in telehealth utilization and increased demand for telehealth services during the pandemic, increased state and federal policy efforts are needed to reduce access disparities during the ongoing pandemic and beyond
426	Lin 2023	2023	Mental Health Service Utilization and Disparities in the U.S: Observation of the First Year into the COVID Pandemic	6967		Jan 2020 - March 16 and Oct-December, 2020	5.5	0	Yes	Yes	Lin et al., 2020	Multi-regional	National	To analyze data from a national representative sample based on the most recently available National Survey on Drug Use and Health (NSDUH) data in 2020 to comprehensively illuminate the mental health service utilization patterns after the COVID pandemic in the U.S.	Cross sectional	Telemedicine		Mental Health	Behavioral health	Multiple conditions	Multiple conditions	In-person; Video and telephone	Black; Hispanic/Latinx; Asian; Unknown/Other	In-person	In-person	In-person			Decreased uptake	No statistically significant difference in additional telemedicine service utilization was found across race/ethnic groups in the regression model.	Our findings highlighted continued mental health treatment disparities among race/ethnic minorities and other sub-populations during COVID. Targeted strategies are warranted to allow older populations to benefit from telemedicine.
1762	Lott 2021	2021	Telemedicine Utilization by Orthopedic Patients During COVID-19 Pandemic: Demographic and Socioeconomic Analysis.		5035	January 2020- April 2020	4	0	Yes	Yes	Lott et al., 2021	Northeast	New York	To examine the demographics of the orthopedic patients who utilized TM visits during the COVID-19 pandemic to identify opportunities to improve access	Cohort	Telehealth; Telemedicine		Orthopedics	Specialty care	Multiple conditions	Multiple conditions	In-person; Video and telephone	Black; Hispanic/Latinx; Asian; NA/AN; NH/PI; Unknown/Other	In-person	In-person	In-person	Other: Video and Telephone& In-person	In-person; Video and telephone	Mixed uptake	With respect to race and ethnicity, of the TM cohort, 58.7% identified as white, 12.9% as black, and 5.1% as Asian. Most patients (84%) did not specify ethnicity, however, only 1.9% of those who did specify were Spanish/Hispanic/Latinx. By comparison, of the OP cohort, 51.8% identified as white, 14.1% as black, 5.8% as Asian, and 15.4% as Spanish/Hispanic/Latinx. How- ever, both cohorts were less…	In comparison with patients who were seen at our institution in 2019, there were a higher proportion of white and non-Hispanic/Latinx patients in the TM cohort. Both our TM and OP cohorts were less diverse than the overall population of the Metropolitan area
453	Mahmud 2022	2022	Major Shifts in Outpatient Cirrhosis Care Delivery Attributable to the COVID-19 Pandemic: A National Cohort Study		11828	January 1, 2020 - August 11, 2020.	8	1	Yes	Yes	Mahmud et al., 2022	Multi-regional	National	We used national data to evaluate shifts in modes of hepatology outpatient care for patients with cirrhosis during the pandemic.	Cohort	Telehealth; Telemedicine		hepatology	Specialty care	Cirrhosis	Single condition	In-person; Video and telephone	Black; Hispanic/Latinx; Asian; Unknown/Other	Video and telephone	Video and telephone	Video and telephone			Increased uptake	In the pre-COVID period, telemedicine visits were significantly less frequent among patients age 70 years or older (30.1% telemedicine vs. 36.8% in-person; P = 0.003), Black patients (15.2% vs. 25.8%; P < 0.001), and in those with ALD (15.9% vs. 23.7%; P = 0.002) (Table 2). In the during-COVID periods, however, there were no significant differences between telemedicine and In-person by age or rac…	In conclusion, the early COVID-19 pandemic has resulted in major shifts in outpatient care delivery, with reduced In-person and expanded telemedicine- based appointments. These transitions occurred rap- idly and across the nation and have been sustained through August 2020. The data also suggest that demographic disparities in telemedicine access have been successfully mitigated during the COVID-…
489	Merz-Herrala 2023	2023	Contraceptive care in the United States during the COVID-19 pandemic: A social media survey of contraceptive access, telehealth use and telehealth quality	2031		July 2020 and January 2021.	2	0	Yes	Yes	Merz-Herrala et al., 2023	Multi-regional	National	To examine demographic, socioeconomic, and regional differences in contraceptive access, differences between telehealth and in-person contraception visits, and telehealth quality in the United States during the COVID-19 pandemic.	Cohort	Telehealth		Reproductive health	Specialty care	Contraception care	Single condition	In-person; Video and telephone	Black; Hispanic/Latinx; Asian; NA/AN; Unknown/Other	In-person; Video and telephone	In-person	In-person	Video and telephone		Mixed uptake	In adjusted analyses of telehealth quality, Hispanic/Latinx/Latinx respondents and respondents in the Midwest had significantly lower odds of reporting high telehealth visit quality (aOR 0.37 [0.17–0.80] and aOR 0.58 [0.35–0.95] respectively)	It is unclear whether our finding of the lower rates of telehealth use for contraceptive care in the South and Midwest simply reflect lower use of telehealth in general in these regions, as prior studies have shown, or if respondents in these areas prefer In-person. Lower use of telehealth for contraceptive care has been documented in rural vs urban settings in the South, possibly due to less ele…
513	Mueller 2022	2022	Disparities in telehealth utilization in patients with pain during COVID-19	3314		September 23, 2019 - September 23, 2020	12	1	Yes	Yes	Mueller et al., 2022	Northeast	New York	To identify sociodemographic characteristics of patients with pain obtaining care through video, telephone, and In-person as social distancing restrictions evolved during the COVID-19 pandemic.	Cohort	Telehealth		Multiple specialities	Multiple specialities	Multiple conditions	Multiple conditions	Video; In-person; Telephone	Black; Hispanic/Latinx; Asian; Unknown/Other	Video	Video	Video			Increased uptake	For patients engaged in telehealth, 85% of Whites used video, compared with 56% of Black patients and 59% of Hispanic/Latinx patients. On average, patients in the in-person group were older than patients in the video-visit group and had relatively more Black and Hispanic/Latinx patients In unadjusted analyses, Black and Hispanic/Latinx patients were underrepresented in the video group compared wi…	Results show differences in how patients with pain accessed clinical care in a socially distanced world and that flexibility in method of health care delivery may reduce barriers to access. Future research will identify factors (eg, Internet access, digital literacy, provider–patient relationships) driving heterogeneity in telehealth use in patients with pain
520	Naqvi 2023	2023	Inequities in Telemedicine Use Among Patients With Stroke and Cerebrovascular Diseases: A Tricenter Cross-sectional Study		2024	March 16, 2020 - July 31, 2020	4.5	0	Yes	Yes	Naqvi et al., 2023	Multi-regional	Multiple states (Texas, Washington DC, NYC)	To evaluate relationships between socio- demographic characteristics and access to telemedicine for outpatient care among patients presenting to stroke clinics during the early time of the pandemic.	Cross sectional	Telehealth; Telemedicine		multiple specialities	Multiple specialities	stroke and cerebrovascular diseases	Single condition	Video; In-person; Telephone; Video and telephone	Black; Hispanic/Latinx; Asian; Unknown/Other	Video; Telephone; In-person	Video and telephone	Video and telephone			Increased uptake	From multivariable analysis, we found that Asian (aRR 1.03 (95% CI 1.01–1.04), p < 0.001) and other/unknown races (aRR 1.02 (95% CI 1.01–1.03), p < 0.001) had slightly higher use of TM compared with White patients White patients had higher VTM use (89.2%) compared with Black (76.3%) and Hispanic/Latinx (81.2%), and differences remained after adjusting for other factors (aRR 0.88, 95% CI 0.86–0.91…	In our diverse cohort across 3 centers, we found differences in TM visit type by race and insurance early during the COVID-19 pandemic. These findings suggest disparities in VTM access across different stroke populations. As VTM remains an integral part of outpatient neurology practice, steps to ensure equitable access are essential.
1250	Neeman 2022	2022	The future of tele-oncology: Trends and disparities in telehealth and secure message utilization in the COVID-19 era	46052	97887	March 19, 2020, to September 30, 2020	6.3	0	Yes	Yes	Neeman et al., 2022	West	California	To study trends and disparities in utilization of telehealth (video and Telephonevisits) and secure messaging (SM; ie, e-mail via portal/app), before and during the pandemic.	Cohort	Telehealth; Telemedicine		oncology	Specialty care	Multiple conditions	Multiple conditions	Video; In-person; Telephone	Black; Hispanic/Latinx; Asian; NH/PI; Unknown/Other	Telephone	Telephone	Telephone	Other:	Telephone	Increased uptake	The fraction of video visits among all telehealth visits was higher for ) patients who are Asian/Pacific Islander (35%) or non-Hispanic/Latinx White (33.8%) compared with patients who are Black/African American (30%) or LatinX/Hispanic/Latinx White (27.5%)	In the pandemic era, hematology/oncology telehealth and SM use rapidly increased in a manner that is feasible and sustained. Possible disparities existed in video visit and SM use by age, insurance plan, language, race, ethnicity, marital status, comorbidities, and sex.
1721	Osmanlliu 2023	2023	Sociodemographic disparities in the use of cardiovascular ambulatory care and telemedicine during the COVID-19 pandemic		58940	March 2020 to February 2021 (COVID)	12	0	Yes	Yes	Osmanlliu et al., 2023	West	California	To identify sociodemographic disparities in access to cardiovascular care and telemedicine at the health system	Cohort	Telemedicine		Cardiology	Specialty care	Multiple conditions	Multiple conditions	Video; In-person; Telephone; Video and telephone	Black; Hispanic/Latinx; Asian; Unknown/Other	Telephone	Telephone				Increased uptake	Telemedicine use increased from <1% of visits to 70.7% of visits (49.7% video, 21.0% phone) during the pandemic. Of the visits during this period... 6.0% were for Black patients, 8.0% were for Hispanic/Latinx patients... Among telemedicine visits during the COVID period (n=41,657), visits for older patients, women, Black and Hispanic/Latinx patients, patients with LEP, those on Medicaid and Medic…	There were differences in the use of telemedicine versus in-person care, and even more strikingly, in the use of video- versus phone-based telemedicine visits, especially for patients who were 80 years and older, self-identified as Black, with non-English language preference, and publicly insured.
1792	Pagan 2021	2021	An Observational Study of Disparities in Telemedicine Utilization in Primary Care Patients Before and During the COVID-19 Pandemic		19376	April -May 2019 and April-May 2020	2	1	Yes	Yes	Pagan et al. 2021	West	California	We tested the hypothesis that certain patient groups may have been disadvantaged in accessing primary care using telemedicine.	Cohort	Telemedicine		Primary care	Primary care	Multiple conditions	Multiple conditions	Video; In-person; Telephone	Black; Hispanic/Latinx; Asian; NA/AN; NH/PI; Unknown/Other	Video	Video	Video	Video	Video	Increased uptake	Patients of Hispanic/Latinx/Latino ethnicity (OR = 1.7, 95% CI =1.4–2.1) and racial minority (Black, OR = 1.5, 95% CI = 1.0–2.2; and Asian patients, OR = 1.4, 95% CI = 1.1–1.9) had higher OR of completing a Telephonevisit when compared with non-Hispanic/Latinx and white patients, but lower OR of completing a televideo visit (OR = 0.7, 95% CI = 0.6–0.9; OR = 0.6, 95%CI = 04.–0.9; and OR = 0.7, 95%…	The increase in visits in 2020, particularly visits by older, non-English preference, and lower-income patients, demonstrates that the telemedicine scale-up increased access and reached patients regardless of age, language, and income. However, varied usage of televideo
1265	Palzes 2023	2023	Overall and Telehealth Addiction Treatment Utilization by Age, Race, Ethnicity, and Socioeconomic Status in California After COVID-19 Policy Changes	16959		March 1, 2020, to December 31, 2020	10	0	Yes	Yes	Palzes et al, 2023	West	California	To examine whether there were differences in overall and telehealth addiction treatment utilization after telehealth policy changes during the COVID-19 pandemic by age, race, ethnicity, and socioeconomic status.	Cohort	Telehealth		Multiple specialties	Multiple specialities	Addiction treatment	Single condition	In-person; Video and telephone	Black; Hispanic/Latinx; Asian; NA/AN; NH/PI; Unknown/Other	Video and telephone	Video and telephone	Video and telephone	Video and telephone	Video and telephone	Increased uptake	We found no significant differences in the magnitude of increases in overall and telehealth treatment utilization by race, ethnicity, or SES, despite the potential for treatment disparities to widen following pandemic-related changes in care delivery. Asian or Pacific Islander, Black, and Latino or Hispanic/Latinx patients have had historically lower addiction treatment utilization rates compared…	While increases in overall addiction treatment utilization may have been modest, it is notable that disparities in utilization by age, race, ethnicity, and SES were not exacerbated in this health care system.
585	Pitaro 2022	2022	Evaluating Resource Utilization for In-Person and Virtual Joint Classes in Total Joint Arthroplasty: An Analysis of Attendance Patterns at a Large Metropolitan Health System	1275		(August 2020 to April 2021)	8	0	Yes	Yes	Pitaro et al., 2022	Northeast	New York	To (1) identify demographic patterns in pre-pandemic joint class attendance and (2) understand the impact of telehealth on attendance.	Cohort	Telehealth		Multiple specialties	Multiple specialities	Total joint arthroplasty	Single condition	In-person; Video and telephone	Hispanic/Latinx; Unknown/Other		In-person				Decreased uptake	For the in-person cohort, the joint class attendance rate was significantly higher for non-White patients (non-White: 73.6%, White: 65.9%, SD ¼ 0.183) and Hispanic/Latinx patients (Hispanic/Latinx: 78.4%, non-Hispanic/Latinx: 66.7%, SD ¼ 0.259) (Table 1). For our virtual joint class cohort, attendance rates were higher for non-White, Hispanic/Latinx, non-English as a primary language, Medicare, M…	This suggests that joint classes could be offered in multiple modalities in an attempt to optimize accessibility to all TJA patients. Although this study establishes differences in joint class attendance based on both patient and class setting factors, future research is needed to determine if the demographic patterns observed modulate outcome disparities. These results can guide providers on pre…
1275	Pritchett 2022	2022	Patient- and provider-level factors associated with telehealth utilization across a multisite, multiregional cancer practice	69219		July to August 2020 and 2021	4		Yes	Yes	Pritchett et al, 2022	Multi-regional	Multiple states	To assess changes in variables associated with telehealth visit utilization over time.	Cross sectional	Telehealth		Multiple specialties (Oncology, hematology)	Multiple specialities	Cancer	Single condition	Video; In-person; Telephone	Hispanic/Latinx		Video				Increased uptake	[Non-Hispanic/Latinx] patients were less likely to use video visits than Hispanic/Latinx patients (OR, 0.965; 95% CI, 0.937 to 0.994; P 5 .0186).	We observed continuous expansion in telehealth visit utilization from 2020 to 2021. Our experiences suggest that telehealth can be integrated into cancer practices without evidence of duplicative care. Future work should examine sustainable reimbursement structures and policies to ensure accessibility of telehealth as a means to facilitate equitable, patient-centered cancer care.
1798	Rametta 2020	2020	Analyzing 2,589 child neurology telehealth encounters necessitated by the COVID-19 pandemic		17369	October 1, 2019 and April 24, 2020	6.8	1	Yes	Yes	Rametta et al. 2020	Northeast	Pennsylvania	To assess the rapid implementation of child neurology telehealth outpatient care with the onset of the coronavirus disease 2019 (COVID-19) pandemic in March 2020.	Cohort	Telehealth; Telemedicine		Neurology	Specialty care	Multiple conditions	Multiple conditions	In-person; Video and telephone	Black; Hispanic/Latinx; Asian; Unknown/Other	In-person	In-person	In-person			Decreased uptake	Patients in racial or ethnic minority groups were evaluated by Telephoneencounters instead of telemedicine encounters more often than patients who self-identified as white. Patients who self-identified as black comprised 21% of the grouping for Telephoneencounters compared to 11% of the group using telemedicine encounters (OR 2.2, 95% CI 1.7–3.0).Hispanic/Latinx/Latino patients made up 14% of Tel…	We effectively converted most of our outpatient care to telehealth encounters, including mostly audio-video telemedicine encounters. Providers rated the vast majority of telemedicine encounters to be satisfactory, and only a small proportion of encounters required short-term in- person follow-up. These findings suggest that telemedicine is feasible and effective for a large proportion of child ne…
626	Rockholt 2023	2023	Implementing Telemedicine During the COVID-19 Pandemic: Disparities in Utilization in an Urban Pain Medicine Practice	7213		March 20, 2020 and June 1, 2020 and June 2, 2020 - October, 2021	19.2	1	Yes	Yes	Rockholt et al., 2023	Northeast	New York	to evaluate the impact of sociodemographic factors in telemedicine utilization during and after the COVID-19 pandemic.	Cohort	Telehealth; Telemedicine		Pain medicine	Specialty care	Multiple conditions	Multiple conditions	In-person; Video and telephone	Black; Hispanic/Latinx; Asian; Unknown/Other	In-person	in-person	In-person			Decreased uptake	Follow-up visits, female gender, white race, patients residing outside of Manhattan and Staten Island, and patients insured through commercial/private health insurance were all positively associated with the utilization of telemedicine post-lockdown (OR >1; p < 0.05). In contrast, older patients, racial and ethnic minorities such as Asians, African Americans/Black and Hispanic/Latinx/Latino, pati…	This study examined the demographics of patients that utilize telemedicine in pain management clinics. We found disparities in the utilization of telemedicine services. Our results show that most telemedicine visits were used for follow-up visits. Telemedicine users were more likely to be younger, white, residing further away from the hospital, and privately insured. In contrast, older patients, …
1799	Rovner 2021	2021	Mistrust, Neighborhood Deprivation, and Telehealth Use in African Americans with Diabetes	157		March to April 2020	1	0	Yes	Yes	Rovner et al. 2021	Northeast	Pennsylvania	To explore the relationship between trust in physicians, neighborhood deprivation, and telehealth use during the pandemic in African Americans with diabetes.	Cross sectional	Telehealth		Endocrinology	Specialty care	Multiple conditions	Multiple conditions	Video; In-person	Black	In-person					Decreased uptake	More than 90% of patients had internet-capable devices and internet service but only 61 patients (39%) had a telehealth visit.	Physician mistrust and neighborhood deprivation are associated with low telehealth use in African Americans with diabetes. Health disparities may increase unless fundamental issues such as trust are addressed in this high-risk population
1801	Ryskina 2021	2021	Older adults' access to primary care: Gender, racial, and ethnic disparities in telemedicine	17103		March-May, 2020	2	0	Yes	Yes	Ryskina et al. 2021	Northeast	Pennsylvania	Our objectives were to (1) examine older adults’ use of telemedicine versus in-person primary care; and (2) compare hospitalization for ambulatory care-sensitive conditions (ACSCs) between the groups.	Cross sectional	Telehealth; Telemedicine		Primary care	Primary care	Multiple conditions	Multiple conditions	In-person; Telephone; Video and telephone	Black; Hispanic/Latinx; Asian; Unknown/Other	Video and telephone	Video and telephone	Video and telephone			Increased uptake	Black (vs. White) patients had higher odds of using telemedicine (aOR, 1.30; 95% CI, 1.14–1.47) and Hispanic/Latinx (vs. not Hispanic/Latinx) patients had lower odds (aOR, 0.63; 95% CI, 0.42–0.92).	These findings support the use of telemedicine for primary care access for older adults. However, the observed disparities highlight the need to improve care quality and equity regardless of visit modality.
1039	Schenker 2022	2022	Are We Reaching Everyone? A Cross-Sectional Study of Telehealth Inequity in the COVID-19 Pandemic in an Urban Academic Pediatric Primary Care Clinic	5385		March 15, 2020, to August 31, 2020	5	0	Yes	Yes	Schenker et al., 202	West	California	To investigate if telehealth implementation at an academic pediatric practice led to disparities in health care access	Cross sectional	Telehealth		pediatrics	Primary care	Multiple conditions	Multiple conditions	Video; In-person	Black; Hispanic/Latinx; Asian; NA/AN; Unknown/Other	In-person	Video	In-person	N/A	N/A	Mixed uptake	The only significant difference in patient demographics between in-person and telehealth visits during the pandemic was age (Table 2). No significant differences were seen in primary spoken language, requests for an interpreter, insurance type, or racial self-identification.	Our study demonstrates that there were disparities in who accessed any type of care from our clinic during the first 5 months of the COVID-19 pandemic and that patients with public insurance were less likely to be seen with telehealth. These findings underscore the importance of clinical outreach to all patient populations, particularly those who have not been seen yet during the pandemic, to ens…
1791	Schifeling 2020	2020	Disparities in Video and TelephoneVisits Among Older Adults During the COVID-19 Pandemic: Cross-Sectional Analysis		190	April 23 to May 22, 2020	1	0	Yes	Yes	Schifeling et al. 2020	West	Colorado	This study aimed to determine (1) whether video visits had longer durations, more visit diagnoses, and more advanced care planning discussions than Telephonevisits during the rapid implementation of telemedicine in the COVID-19 pandemic, and (2) whether disparities in visit type existed based on patient characteristics	Cross sectional	Telehealth; Telemedicine		Primary care	Primary care	Multiple conditions	Multiple conditions	Video; Telephone	Black; Hispanic/Latinx; Asian; Unknown/Other	Telephone	Telephone	Telephone			Increased uptake	Non-White patients, patients who needed interpreter services, and patients who received Medicaid were less likely to have video visits than White patients, patients who did not need an interpreter, and patients who did not receive Medicaid, respectively (P=.003, P=.01, P<.001, respectively).	Future investigations should focus on addressing disparities in accessing videoconferencing, the quality of virtual and nonvirtual visits measured by patient satisfaction surveys and other methods, and optimal platforms and clinical implementation requirements for virtual visits. F
673	Sen 2022	2022	Disparities in Telehealth Utilization in a Population of Publicly Insured Children During the COVID-19 Pandemic	106478		March to December 2020	9	0	Yes	Yes	Sen et al., 2022	South	Alabama	The primary purpose was to examine differences in telehealth use by enrollee characteristics.	Cohort	Telehealth		Pediatrics	Primary care	Multiple conditions	Multiple conditions	In-person; Video and telephone	Black; Hispanic/Latinx; NA/AN; Unknown/Other	In-person	In-person		In-person		Decreased uptake	Significant differences were observed in telehealth use by race/ethnicity, with Native Americans having the highest rate of use (18.4%) followed by NH White (15.1%), NH Black (12.4%), and Hispanic/Latinx (10.8%) children. Compared with the reference category of NH White, NH Black and Hispanic/Latinx children had lower odds of telehealth use (odds ratio [OR]: 0.81, 95% confidence interval [CI] [0.…	The authors found evidence of disparities in telehealth use by race/ethnicity, rurality, and family income among publicly insured children in Alabama. At the same time, telehealth services were used to enable enrollee access to General Pediatrics/Family Practice care and Mental and Behavioral Health Specialists. This suggests that continuing telehealth for certain services beyond the pandemic wil…
1297	Sen 2023	2023	Telehealth use among pediatric Alabama Medicaid enrollees, March-December 2020: Variations by race/ethnicity & place of residence	637792		March to December 2020	9	0	Yes	Yes	Sen et al., 2023	South	Alabama	The study investigated telehealth use variation by race/ethnicity and place of residence for the pediatric enrollees of the Alabama Medicaid program	Cross sectional	Telehealth		Pediatrics	Primary care	Multiple specialities	Multiple conditions	In-person; Video and telephone	Black; Hispanic/Latinx; Asian; NA/AN; Unknown/Other	In-person	In-person	In-person			Decreased uptake	compared to the reference group of NHW children, NHB children 81% as likely, Hispanic/Latinx children 55% as likely, and Asian children 46% as likely to have any telehealth use (p<0.05 in all cases).	One of the key disparities in telehealth use that emerged from this study’s results is by race/ethnicity. While children of all other races/ethnicities had lower telehealth use rates than NHW children, the differences were especially stark for Hispanic/Latinx and Asian children, who were only about half as likely to use telehealth as NHW children. In contrast, NHB children 80% as likely to use an…
1046	Shao 2022	2022	Inequity in Telemedicine Use Among Patients with Cancer in the Deep South During the COVID-19 Pandemic		50519	March 2020 to December 2020	9	0	Yes	Yes	Shao et al., 2022	South	Alabama	To determine whether there is an equitable distribution of patients benefiting from the rise in telemedicine use in patients with cancer at the largest healthcare center in Alabama	Cohort	Telehealth; Telemedicine		oncology	Specialty care	Multiple conditions	Multiple conditions	Video; In-person; Telephone; Video and telephone	Black; Hispanic/Latinx; Asian; Unknown/Other	In-person	In-person	In-person			Decreased uptake	Patients using video visits were more likely to be White (73.6%) and less likely to be Black (18.4%) compared with those using phone visits (67.9% White, 25.8% Black. On adjusted analysis, patients with Black race (OR 0.69, 95%CI 0.60-0.81) were less likely to have their telemedicine visit with video. Black race independently lowered odds of video use when adjusting for age (OR 0.61, 95% 0.54-0.6…	Telemedicine use, specifically with video, is significantly lower among historically vulnerable populations. Understanding barriers to telemedicine use and preferred modalities of communication among different populations will help inform insurance reimbursement and interventions at different socio ecological levels to ensure the continued evolution of telemedicine is equitable.
1800	Shehan 2021	2021	Effects of COVID-19 on telemedicine practice patterns in outpatient otolaryngology		8013	October 2019 (pre-COVID) and March 16–April 10, 2020	5.8	0	Yes	Yes	Shehan et al. 2021	Northeast	Massachusetts	The objective of this study is to determine the impact of COVID-19 on patient characteristics in relation to outpatient attendance, ancillary testing, medical therapy, and surgical decision-making.	Cohort	Telehealth; Telemedicine		otolaryngology	Specialty care	Multiple conditions	Multiple conditions	In-person; Video and telephone	Black; Hispanic/Latinx; Asian; NA/AN; Unknown/Other		Video and telephone	In-person			Mixed uptake	There was a higher overall percentage of Hispanic/Latinx/ Latino patients who received care during the COVID timeframe (OR = 1.43; 95% CI = 1.07–1.90) in both groups, although primary language was not significantly associated with attendance.	COVID-19 has rapidly changed the use of telemedicine. Telemedicine can be used as a tool to reach patients with severe disease burden. Continued healthcare reform, expanded access to affordable care, and efficient use of resources is essential both during the current COVID-19 pandemic and beyond.
1313	Stevens 2020	2020	Telehealth use by age and race at a single academic medical center during the COVID-19 pandemic: Retrospective Cohort study		129844	March 2 and June 10, 2020	3.3	1	Yes	Yes	Stevens et al., 2020	Northeast	Massachusetts	investigated whether telehealth use was consistent and equitable across age, race, and gender.	Cohort	Telehealth; Telemedicine		multiple specialties	Multiple specialities	Multiple conditions	Multiple conditions	In-person; Video and telephone	Black; Hispanic/Latinx; Asian; Unknown/Other	Video and telephone	Video and telephone	Video and telephone			Increased uptake	Overall, Black (n=9414 of 15,423, 61%) and White (n=37,620 of 63,397, 59.3%) patients used telehealth rather than In-person at higher rates; Asian patients used telehealth the least (n=3162 of 5661, 55.9%) (Figure 1). Patients with “unknown” racial designations displayed the lowest rates of telehealth use (P<.001). White patients used video technology significantly more (25% of telehealth visits)…	Asian and White patients accessed care less than Black and Hispanic/Latinx patients compared to baseline. Black and White patients accessed telehealth care more than Hispanic/Latinx and Asian patients. Patients with an “unknown” racial or ethnic designation upon registration had the least access to care. Black, Asian, and Hispanic/Latinx patients were less likely to use video technology than Whit…
748	Tobin 2023	2023	Demographic Predictors of Telehealth Use for Integrated Psychological Services in Primary Care During the COVID-19 Pandemic		1075	January 1, 2020 - December 31, 2020.	12	0	Yes	Yes	Tobin et al., 2023	Midwest	Michigan	To better understand racial and psychosocial factors associated with patient utilization of integrated psychological services via telehealth during the COVID-19 pandemic within a diverse primary care clinic	Cohort	Telehealth		primary care	Primary care	psychological conditions	Single condition	Video; In-person; Telephone	Black; Unknown/Other	Video					Increased uptake	On multivariate logistic regression, Black (OR 3.85, p<0.05) patients compared to White patients were more likely to complete audio-only visits than video visits	Results suggest that older adult patients, Black patients, and patients with Medicare or Medicare were more likely to utilize audio visits over video visits with small effect sizes for age and medium effect sizes for race and insurance payor. Prior work has postulated many reasons why Black patients may prefer in-person care, instead of telehealth care, including concerns of confidentiality, qual…
759	Uscher-Pines et al., 2022	2022	Use of Telehealth Across Pediatric Subspecialties Before and During the COVID-19 Pandemic	549306	1800000	May 1, 2020, to April 30, 2021	36	0	Yes	Yes	Uscher-Pines et al., 2022	West	California	To characterize trends in telehealth use before and during the COVID-19 pandemic across pediatric subspecialties and the association of delivery change with no-show rates and access disparities.	Cohort	Telehealth		pediatric	Primary care	Multiple conditions	Multiple conditions	In-person; Video and telephone	Black; Hispanic/Latinx; Asian; Unknown/Other	In-person	In-person	Video and telephone			Mixed uptake	Hispanic/Latinx patients, patients who preferred a language other than English, and patients with Medicaid comprised a smaller proportion of patients seen via telehealth compared with in person during the pandemic period.
766	Vaughan 2023	2023	Remote Care Adoption in Underserved Congenital Heart Disease Patients During the COVID-19 Era	5410		March 2020 to December 2020	9	0	Yes	Yes	Vaughan et al., 2023	South	Texas	to (1) assess the adoption of telemedicine during the COVID-19 pandemic, (2) determine rates of patient portal activation during the pandemic and (3) determine if there were associated socioeconomic disparities in adoption of these remote care technologies for pediatric cardiology patients.	Cohort	Telehealth; Telemedicine		Cardiology	Specialty care	Congenital Heart Disease	Single condition	In-person; Video and telephone	Black; Hispanic/Latinx; Asian; NA/AN; NH/PI; Unknown/Other	In-person	In-person	In-person	In-person	In-person	Decreased uptake	Sex, race/ethnicity, primary language, and zip code were not associated with differences in telemedicine adoption.	The rapid introduction in telemedicine during the pandemic did not substantially increase telemedicine adoption in our pediatric cardiology outpatient clinic as has been described in other studies [15]. However, it also reassuringly did not worsen the gap in telemedicine use for racial/ethnic minorities and Spanish speakers
1790	Walters 2021	2021	Integration and Impact of Telemedicine in Underserved Pediatric Primary Care		767	February 1, 2020, through June 30, 2020.	5	0	Yes	Yes	Walters et al. 2021	Midwest	Ohio	To describe our telemedicine program’s overall utilization and breakdown by patient demographics and type of chief complaint (eg, acute vs chronic)	Cross sectional	Telehealth; Telemedicine		Pediatrics	Primary care	Multiple conditions	Multiple conditions	Video; In-person	Black; Hispanic/Latinx; Unknown/Other	In-person	In-person				Decreased uptake	Racial disparities existed among our telemedicine visits with Black patients utilizing telemedicine services less frequently than non-Black patients	Still, inequities existed among those who utilized tele-medicine, which has the potential to widen racial disparities in health care
797	Weber 2020	2020	Characteristics of telehealth users in NYC for COVID-related care during the coronavirus pandemic	52585	76845	March 20, 2020 - May 18, 2020	2	0	Yes	Yes	Weber et al., 2020	Northeast	New York	To explore whether racial/ethnic differences in telehealth use existed during the peak pandemic period among NYC patients seeking care for COVID-19 related symptoms.	Cross sectional	Telehealth		Multiple specialties	Multiple specialities	COVID-19	Single condition	In-person; Video and telephone	Black; Hispanic/Latinx; Asian; Unknown/Other	In-person	In-person	Video and telephone	Other:		Mixed uptake	Whites and Asians have higher predicted probabilities (46.7% and 40.4%, respectively) of using telehealth during the pandemic than either the ER (28.4%, both), or an office visit (24.9% and 31.2%), while Blacks and Hispanic/Latinxs are most likely (60.1% and 48.2%) to use the ER than either telehealth (23.1% and 31.9%), or office (16.9% and 19.9%) visits.	Policy makers and healthcare leaders must be careful to address socio demographic heterogeneity in telehealth use to prevent further exacerbating disparities overall.
1332	Weber 2023	2023	Recent Telehealth Utilization at a Large Federally Qualified Health Center System: Evidence of Disparities Even Within Telehealth Modalities	121072	837776	January 2020 to June 2021	18	1	Yes	Yes	Weber et al., 2023	Northeast	New York	To explore overall trends as well as racial/ethnic disparities in utilization of different telehealth modalities (Telephonevs. televideo) at federally qualified health centers (FQHCs) during the COVID-19 pandemic.	Cohort	Telehealth		multiple specialities	Multiple specialities	Multiple conditions	Multiple conditions	Video; In-person; Telephone	Black; Hispanic/Latinx; Asian; Unknown/Other	In-person	In-person	In-person			Decreased uptake	Black, non-English, rural, older, and Medicaid patients had significantly higher Telephonevisits than televideo visits. Black and Hispanic/Latinx patients, non-English speakers, older patients, and Medicaid patients are all significantly more likely to use Telephonevisits (p < 0.001	Finally, data showing high use of telehealth overall—especially in populations served by FQHCs—may be misleading if in actuality some of telehealth use represents telephonic use, and if there are disparities in telephonic versus televideo visits. Better data that detail telehealth modalities should be reported where possible.
1788	Wegermann 2022	2022	Racial and Socioeconomic Disparities in Utilization of Telehealth in Patients with Liver Disease During COVID-19		7099	January 1, 2020 through February 29, 2020 and (April 1, 2020 through May 30, 2020	4	1	Yes	Yes	Wegerrmann et al 2022	South	North Carolina	To determine if disparities in race or socioeconomic status exist among patients utilizing telehealth visits during COVID-19.	Cohort	Telehealth; Telemedicine		Heptalogy	Specialty care	Multiple conditions	Multiple conditions	Video; Telephone	Black; Hispanic/Latinx; Unknown/Other	Video	Video				Increased uptake	Specifically, Black race/ethnicity was associated with increased odds of completion of a Telephoneover a video visit, compared to White (OR=1.99, 95% CI 1.47, 2.68) In particular, telehealth visit attempts (video or telephone) involving Hispanic/Latinx and Other patients were less likely to be completed, and video visit attempts of Black and Medicaid patients were less likely to be completed	Though liver telehealth has expanded during the COVID-19 pandemic, disparities in overall use and suboptimal use (phone versus video) remains for vulnerable populations including those that are older, non-Hispanic/Latinx Black, or have Medicare/Medicaid health insurance.
1583	Wong 2021	2021	Demographic and technological factors influencing virtual seizure clinic visit satisfaction before and during the Covid-19 pandemic in rural Hawaii	47		March 2020 and December 2020.	9	0	Yes	Yes	Wong et al., 2021	West	Hawaii	Our present study focused on the clinical and technical experience of patients living on the neighbor islands of Hawaii seen in seizure clinic via home-based telemedicine	Cross sectional	Telehealth; Telemedicine		Neurology	Specialty care	Epilepsy	Single condition	In-person; Video and telephone	Asian; NA/AN; NH/PI; Unknown/Other			In-person	In-person	In-person	Decreased uptake	Among patients seen in person, 17% were Asian, 32% Native Hawaiian, and 47% White, whereas patients seen by telemedicine were 15% Asian, 23% Native Hawaiian, and 57% White.	Demographic disparities may be an obstacle to telemedicine care and seem to relate to race and possibly age, rather than to sex/gender, household income, or access to broadband internet. Additionally, despite high satisfaction overall, more patients felt the physical exam was superior at in-person clinic visits and more patients expressed a preference for In-person. During the Covid- 19 pandemic …
1337	Wood 2021	2021	Visit Trends and Factors Associated with Telemedicine uptakeamong Persons with HIV during the COVID-19 Pandemic	2240		March 16 and December 31, 2020	8.5	0	Yes	Yes	Wood et al., 2021	West	Washington	to evaluate temporal trends in both video and phone visits during multiple phases of social distancing measures and examined factors associated specifically with video visit uptake.	Cohort	Telemedicine		HIV	Specialty care	HIV/AIDS	Single condition	Video; In-person; Telephone; Video and telephone	Black; Asian; NH/PI	In-person	In-person	In-person		In-person	Decreased uptake	On multivariate analysis that included these factors as well as Latinx ethnicity, persons with HIV age 50–65 were less likely to complete a video visit compared with PWH age 18–35 (adjusted odds ratio [aOR], 0.75; Black PWH were less likely to complete a video visit as compared with White PWH (aOR, 0.81; 95% CI, 0.65–0.99; P = .04), as were Asian or Pacific Islander PWH as compared with White PWH…	The trends in video visit use in this outpatient HIV practice are informative and show that video visit uptakehas been modest during the pandemic and has leveled off at ~1 in 10 encounters. We anticipate that video visits will remain an important option for patients with barriers to in-person appointments (eg, distance or lack of transportation), but need to better understand why video visits hav…
1787	Ye 2021	2021	Telemedicine Expansion During the COVID-19 Pandemic and the Potential for Technology-Driven Disparities	50101	80163	February 1, 2020, to May 1, 2020	3.25	0	Yes	Yes	Ye et al. 2021	Northeast	New York	We sought to assess disparities in whether patients received audio-video telemedicine visits or telephonic ones, using data from a telemedicine expansion initiative at a major academic medical center	Cross sectional	Telemedicine		Multiple specialities	Surgery	Multiple conditions	Multiple conditions	Video; Telephone	Black; Hispanic/Latinx; Asian; NA/AN; NH/PI; Unknown/Other	Telephone	Telephone	Video	Telephone	Telephone	Increased uptake	In the fully adjusted model, after accounting for specialty area and clinic sites, older age, Black race, Hispanic/Latinx ethnicity or primary language Spanish, and primary insurance being Medicaid or Medicare were all significantly associated with lower odds of audio-video telemedicine visits	As recent regulatory and policy changes allowed reimbursement for telephonic telemedicine visits in addition to visits facilitated by audio-video technology,1 there is a unique opportunity to examine technology-driven disparities as manifested through how telemedicine services are accessed differently by different patients.

## Sheet: Copy of review_389163_202410040
Covidence #	Study ID	Title	Patient count	Encounter count	Study duration	Length of study period (in months)	Reviewer Name	Is the study sample ≥ 30% racial and ethnic minority (or ≤ 70% White)? If not, please end the extraction here.	Is the study explicitly focused on disparities in utilization among racial and ethnic minorities (you can review the title, abstract and keywords of the study to find out)?	Author and year of publication	Please indicate the geographic region the study was conducted in	Please indicate the state the study was conducted in (please specify otherwise for multi-state, national, or registry-based studies)	What is the aim of the study (please feel free to copy and paste)	Study design	Terminology used	Please indicate the clinical speciality under study(if there were multiple specialties, please write "multiple specialities" below)	Please indicate the clinical condition under study(if there were multiple condition, please write "Multiple conditions" below)	What visit modalities are being compared in the study	What racial and ethnic groups are included in the study	Is the study sample ≥ 30% racial and ethnic minority? If less than 30%, please end extraction here.	Among Blacks, which modality had greater uptake?	Among Hispanic/Latinxs, which modality had greater uptake?	Among Asians, which modality had greater uptake?	Among NA/AN, which modality had greater uptake?	Among NH/PI, which modality had greater uptake?	Please copy and paste brief portions of the results pertaining to race and utilization	Please copy and paste conclusion
1745	Almandoz 2023	Telehealth utilization among multi-ethnic patients with obesity during the COVID-19 pandemic.	583		1 June 2020–24September 2020	2.8	Consensus	Yes	Yes	Almandoz et al. 2023	South	Texas	to examine the association of mode of healthcare utilization (telehealth versus in-person) and sociodemographic factors among patients with obesity during the COVID-19 pandemic.	Cross sectional	Telehealth	Obesity	Bariatric surgery	In-person; Video and telephone	Black; Hispanic/Latinx; Unknown/Other	Yes	Video and telephone	Video and telephone				Adjusted logistic regression models showed non-Hispanic/Latinx black were more likely to use telehealth compared to non-Hispanic/Latinx white (adjusted odds ratio ¼ 1.72, 95% confidence interval	The COVID-19 pandemic is impacting access to healthcare among patients with obesity. Telehealth is an emerging modality that can maintain healthcare access during the pandemic, but utilization varies by age and ethnicity in this high-risk population.
1800	Almandoz 2023	Effects of COVID-19 on telemedicine practice patterns in outpatient otolaryngology	583		1 June 2020–24September 2020	2.8	Consensus	Yes	Yes	Shehan et al. 2021	Northeast	Massachusetts	The objective of this study is to determine the impact of COVID-19 on patient characteristics in relation to outpatient attendance, ancillary testing, medical therapy, and surgical decision-making.	Cohort	Telehealth; Telemedicine	otolaryngology	Multiple conditions	In-person; Video and telephone	Black; Hispanic/Latinx; Asian; NA/AN; Unknown/Other	Yes		Video and telephone	In-person			There was a higher overall percentage of Hispanic/Latinx/ Latino patients who received care during the COVID timeframe (OR = 1.43; 95% CI = 1.07–1.90) in both groups, although primary language was not significantly associated with attendance.	COVID-19 has rapidly changed the use of telemedicine. Telemedicine can be used as a tool to reach patients with severe disease burden. Continued healthcare reform, expanded access to affordable care, and efficient use of resources is essential both during the current COVID-19 pandemic and beyond.
879	Anderson 2023	Telemedicine Utilization in an Outpatient Pediatric Neurosurgical Clinic: A Prospective Survey of Patient and Family Preferences	212	858	January 31st and May 20th, 2022	3.6	Consensus	Yes	Yes	Anderson et al., 2023	Northeast	Connecticut	to gain insight into why some patients and families prefer telemedicine while others prefer to be evaluated in-person, and thereby identify barriers to equitable access to ambulatory pediatric neurosurgical care.	Cohort	Telemedicine	pediatric neurosurgical	Neurosurgery	In-person; Video and telephone	Black; Hispanic/Latinx; Asian; Unknown/Other	Yes	In-person		In-person			Of the 212 patients and caregivers who completed the survey, 194 (91.5%) presented for an in-person visit, while 18 (8.5%) presented for a telemedicine-based visit. Patients who had a telemedicine appointment were more likely to: self-identify as white (94.4% vs. 61.9%, P ¼ 0.005), self-identify as not Hispanic/Latinx or Latino (100% vs. 72.2%, P ¼ 0.020),	There were key statistically significant demographic differences between the in-person and telemedicine cohorts in this study. Consistent with our previous findings, telemedicine participants were more likely to be white, not Hispanic/Latinx or Latino, and have private insurance. Despite the time interval between our 2 studies, these inherent demographic differences persisted. Furthermore, despit…
1799	Anderson 2023	Mistrust, Neighborhood Deprivation, and Telehealth Use in African Americans with Diabetes	212	858	January 31st and May 20th, 2022	3.6	Consensus	Yes	Yes	Rovner et al. 2021	Northeast	Pennsylvania	To explore the relationship between trust in physicians, neighborhood deprivation, and telehealth use during the pandemic in African Americans with diabetes.	Cross sectional	Telehealth	Endocrinology	Multiple conditions	Video; In-person	Black	Yes	In-person					More than 90% of patients had internet-capable devices and internet service but only 61 patients (39%) had a telehealth visit.	Physician mistrust and neighborhood deprivation are associated with low telehealth use in African Americans with diabetes. Health disparities may increase unless fundamental issues such as trust are addressed in this high-risk population
1798	Annapragada 2021	Analyzing 2,589 child neurology telehealth encounters necessitated by the COVID-19 pandemic					Consensus	Yes	Yes	Rametta et al. 2020	Northeast	Pennsylvania	To assess the rapid implementation of child neurology telehealth outpatient care with the onset of the coronavirus disease 2019 (COVID-19) pandemic in March 2020.	Cohort	Telehealth; Telemedicine	Neurology	Multiple conditions	In-person; Video and telephone	Black; Hispanic/Latinx; Asian; Unknown/Other	Yes	In-person	In-person	In-person			Patients in racial or ethnic minority groups were evaluated by Telephoneencounters instead of telemedicine encounters more often than patients who self-identified as white. Patients who self-identified as black comprised 21% of the grouping for Telephoneencounters compared to 11% of the group using telemedicine encounters (OR 2.2, 95% CI 1.7–3.0).Hispanic/Latinx/Latino patients made up 14% of Tel…	We effectively converted most of our outpatient care to telehealth encounters, including mostly audio-video telemedicine encounters. Providers rated the vast majority of telemedicine encounters to be satisfactory, and only a small proportion of encounters required short-term in- person follow-up. These findings suggest that telemedicine is feasible and effective for a large proportion of child ne…
1795	Brown 2021	Age and Racial Disparities in Telemedicine Utilization in an Academic Orthopedic Surgery Department	73465	120230	April 2019 and April 2020	2	Consensus	Yes	Yes	Annapragada et. al., 2021	Northeast	Maryland	To identify racial and age-related differences in access to care that could become targets of future interventions to help eliminate health care disparities.	Cohort	Telemedicine	Surgery	N/A	In-person; Video and telephone	Black	Yes	Video and telephone					We found that patient race (Black vs. White) did not sig- nificantly impact the odds of being seen during the pandemic, nor the odds of being seen through telemedicine (Tables 3 and 4). However, patient race did affect the odds of being seen by audio only as opposed to audio/video remote visit (Table 4).	Given the existing evidence that older adults and Black patients may face barriers to accessing telemedicine and that younger adults may have been more likely to delay needed medical care during the pandemic, it is important to continue reducing barriers to telemedicine access for all patients and prioritizing outreach to younger patients.
1121	Brown 2021	Impact of covid-19 on pediatric primary care visits at four academic institutions in the carolinas	73465	120230	April 2019 and April 2020	2	Consensus	Yes	Yes	Brown et al 2021	South	(Multi-State) North Carolina, South Carolina	We aimed to determine how COVID-19 affected the number and type of pediatric primary care visits in April 2020, compared to April 2019, and which characteristics were associated with obtaining care in 2020	Cross sectional	Telehealth; Telemedicine	Pediatrics	Multiple conditions	Video; In-person; Telephonevisits	Black; Hispanic/Latinx; Unknown/Other	Yes	In-person	In-person				Children were less likely to attend a telehealth visit (phone or video visit) if the child was non-Hispanic/Latinx black or other race/ethnicity, or had Medicaid or no insurance. - In our study, racial/ethnic minority populations had higher odds of attending any visit in 2020 compared to non-Hispanic/Latinx white patients. When examining specific visit types, however, racial/ethnic minority patie…	Compared to non-Hispanic/Latinx white patients, racial/ethnic minority populations had higher odds of attending visits in 2020. Lastly, compared to non-Hispanic/Latinx white patients, black and other patients had significantly lower odds of attending a telehealth visit, which has been previously reported, possibly due to inequities in broadband access, available technology, mistrust, or provider …
1728	Bustamante 2023	Racial and ethnic disparities in telehealth use before and after California&apos;s stay-at-home order		118963	Janauary 2020-December 2020	12	Consensus	Yes	Yes	Bustamante et al., 2023	West	California	This study examines how differences in patient race/ethnicity and health coverage are associated with the number of in-person vs. telehealth visits among patients with chronic conditions before and after California’s stay-at-home order (SAHO) was issued on 19 March 2020.	Cohort	Telehealth	Multiple specialties	Multiple conditions	In-person; Video and telephone	Black; Hispanic/Latinx; Asian; Unknown/Other	Yes	Video and telephone	In-person	In-person			Our descriptive analysis shows that telehealth visits increased immediately after the SAHO for all race/ethnicity groups. Latino and Asian patients had a lower probability of telehealth use compared with white patients. Right after the SAHO, we observed a shift in telehealth visits with a range of 75.5%−87.5%, where the highest percentage share of telehealth visits was among Black patients with M…	To address access to chronic care management through telehealth, we suggest targeting eorts on uninsured adults and those with Medicare or Medicaid coverage, who may benefit from increased telehealth use to manage their chronic care.
1792	Bustamante 2023	An Observational Study of Disparities in Telemedicine Utilization in Primary Care Patients Before and During the COVID-19 Pandemic		118963	Janauary 2020-December 2020	12	Consensus	Yes	Yes	Pagan et al. 2021	West	California	We tested the hypothesis that certain patient groups may have been disadvantaged in accessing primary care using telemedicine.	Cohort	Telemedicine	Primary care	Multiple conditions	Video; In-person; Telephonevisits	Black; Hispanic/Latinx; Asian; NA/AN; NH/PI; Unknown/Other	Yes	Video	Video	Video	Video	Video	Patients of Hispanic/Latinx/Latino ethnicity (OR = 1.7, 95% CI =1.4–2.1) and racial minority (Black, OR = 1.5, 95% CI = 1.0–2.2; and Asian patients, OR = 1.4, 95% CI = 1.1–1.9) had higher OR of completing a Telephonevisit when compared with non-Hispanic/Latinx and white patients, but lower OR of completing a televideo visit (OR = 0.7, 95% CI = 0.6–0.9; OR = 0.6, 95%CI = 04.–0.9; and OR = 0.7, 95%…	The increase in visits in 2020, particularly visits by older, non-English preference, and lower-income patients, demonstrates that the telemedicine scale-up increased access and reached patients regardless of age, language, and income. However, varied usage of televideo
93	Campos-Castillo 2021	Racial and ethnic differences in self-reported telehealth use during the COVID-19 pandemic: a secondary analysis of a US survey of internet users from late March	10624		March 19th-24	0.16	Consensus	Yes	Yes	Campos-Castillo and Anthony 2021	Multi-regional	National	To evaluate whether there were racial/ethnic disparities in self-reported telehealth use early in the pandemic	Cross sectional	Telehealth	Multiple specialties	Multiple conditions	In-person; Video and telephone	Black; Hispanic/Latinx; Unknown/Other	Yes	Video and telephone	Video and telephone				Black respondents have significantly higher odds than Whites of reporting they used telehealth as a result of the COVID-19 pandemic (OR, 1.42; 95% CI, 1.07–1.88). Latinos and respondents identifying as other race no longer have significantly higher odds than Whites of reporting telehealth use because of the pandemic.	A key takeaway of this study of telehealth use during the COVID-19 pandemic is that it is possible for racial minorities in the US to not fall behind in adopt- ing telehealth. The importance of telehealth for managing shortages and the uneven distribution of health care professionals will remain once crises like the COVID-19 pandemic subside. The confluence of rapid changes in telehealth coverage…
1791	Campos-Castillo 2021	Disparities in Video and TelephoneVisits Among Older Adults During the COVID-19 Pandemic: Cross-Sectional Analysis	10624		March 19th-24	0.16	Consensus	Yes	Yes	Schifeling et al. 2020	West	Colorado	This study aimed to determine (1) whether video visits had longer durations, more visit diagnoses, and more advanced care planning discussions than Telephonevisits during the rapid implementation of telemedicine in the COVID-19 pandemic, and (2) whether disparities in visit type existed based on patient characteristics	Cross sectional	Telehealth; Telemedicine	Primary care	Multiple conditions	Video; Telephonevisits	Black; Hispanic/Latinx; Asian; Unknown/Other	Yes	Telephone	Telephone	Telephone			Non-White patients, patients who needed interpreter services, and patients who received Medicaid were less likely to have video visits than White patients, patients who did not need an interpreter, and patients who did not receive Medicaid, respectively (P=.003, P=.01, P<.001, respectively).	Future investigations should focus on addressing disparities in accessing videoconferencing, the quality of virtual and nonvirtual visits measured by patient satisfaction surveys and other methods, and optimal platforms and clinical implementation requirements for virtual visits. F
1125	Campos-Castillo 2022	Mental Healthcare Utilization, Modalities, and Disruptions During Spring 2021 of the COVID-19 Pandemic Among U.S. Adolescents	532		March to May 2021	2	Consensus	Yes	Yes	Campos-Castillo and Laestadius, 2022	Multi-regional	national	The present study contributes a national snapshot of mental healthcare utilization, including disruptions, barriers, and modalities, among U.S. adolescents.	Cross sectional	Telehealth	Mental health	Multiple conditions	Video; In-person; Telephonevisits	Black; Hispanic/Latinx; Unknown/Other	Yes	Telephone	Video				Among those who lost care, 30.4% (n ¼ 21) preferred In-person, which was more likely among Black than White respondents (Table 1, aOR, 7.28; 95% CI, 1.32e22.56) Black respondents were less likely than White re- spondents to use In-person (aOR, 0.17; 95% CI, 0.04e0.75),	Despite these limitations, the present study adds a national snapshot of mental healthcare utilization among U.S. adolescents during the pandemic, noting barriers and facilitators to care. Because the pandemic has fomented a mental health crisis among adolescents, it is critical to provide care in ways that facilitate equity. The policy changes that expanded access to telehealth modalities during…
1790	Campos-Castillo 2022	Integration and Impact of Telemedicine in Underserved Pediatric Primary Care	532		March to May 2021	2	Consensus	Yes	Yes	Walters et al. 2021	Midwest	Ohio	To describe our telemedicine program’s overall utilization and breakdown by patient demographics and type of chief complaint (eg, acute vs chronic)	Cross sectional	Telehealth; Telemedicine	Pediatrics	Multiple conditions	Video; In-person	Black; Hispanic/Latinx; Unknown/Other	Yes	In-person	In-person				Racial disparities existed among our telemedicine visits with Black patients utilizing telemedicine services less frequently than non-Black patients	Still, inequities existed among those who utilized tele-medicine, which has the potential to widen racial disparities in health care
110	Chen 2021	Socioeconomic and Demographic Disparities in the Use of Telemedicine for Ophthalmic Care during the COVID-19 Pandemic	8116	5023	March 2020 through August 2020.	5	Consensus	Yes	Yes	Chen et al., 2021	Northeast	Connecticut		Cross sectional	Telehealth; Telemedicine	Ophthalmology	Multiple conditions	Video; In-person; Telephonevisits	Black; Hispanic/Latinx; Unknown/Other	Yes	In-person	In-person				Black patients (odds ratio [OR], 0.66; 95% confidence interval [CI], 0.55-0.80; P < 0.001) or Hispanic/Latinx or Latino patients (OR, 0.55; 95% CI, 0.44-0.69; P < 0.001) were significantly less likely to use telemedicine compared with non-Hispanic/Latinx White patients (Table 2). In multivariate analysis, Black patients (OR, 0.65; 95% CI, 0.52-0.80; P < 0.001) or Hispanic/Latinx or Latino patient…	Our study found that in an urban tertiary care center, ethnic and racial minorities as well as older patients were significantly less likely to use synchronous video visits for ophthalmic care during the first 6 months of the COVID-19 pandemic. Additionally, among patients using any telehealth methods, older patients and Black patients were significantly more likely to complete only phone encount…
1788	Chen 2022	Racial and Socioeconomic Disparities in Utilization of Telehealth in Patients with Liver Disease During COVID-19	8116	5023	March 2020 through August 2020.	5	Consensus	Yes	Yes	Wegermann et al 2022	South	North Carolina	To determine if disparities in race or socioeconomic status exist among patients utilizing telehealth visits during COVID-19.	Cohort	Telehealth; Telemedicine	Heptalogy	N/A	Video; Telephonevisits	Black; Hispanic/Latinx; Unknown/Other	Yes	Video	Video				Specifically, Black race/ethnicity was associated with increased odds of completion of a Telephoneover a video visit, compared to White (OR=1.99, 95% CI 1.47, 2.68) In particular, telehealth visit attempts (video or telephone) involving Hispanic/Latinx and Other patients were less likely to be completed, and video visit attempts of Black and Medicaid patients were less likely to be completed	Though liver telehealth has expanded during the COVID-19 pandemic, disparities in overall use and suboptimal use (phone versus video) remains for vulnerable populations including those that are older, non-Hispanic/Latinx Black, or have Medicare/Medicaid health insurance.
112	Chen 2023	Patient Characteristics Associated with Telehealth Scheduling and Completion in Primary Care at a Large, Urban Public Healthcare System	247287		August 1, 2020 to July 31, 2021.	12	Consensus	Yes	Yes	Chen et al., 2023	Northeast	New York	We seek to describe the characteristics of patients who have been scheduled for or have utilized tel- ehealth at a large, urban public healthcare system in New York City.	Cohort	Telehealth	primary care	multple conditions	Video; In-person; Telephonevisits	Black; Hispanic/Latinx; Asian; Unknown/Other	Yes	In-person	Telephone	Video			In both time periods, patients who were female, Asian, had an activated were more likely to have completed telehealth visits. Patients who were 65 years old or older, Black or other race, or had a primary language other than English or Spanish were less likely to be scheduled for or have completed telehealth visits. Patients who were Hispanic/Latinx were less likely to be scheduled for, but not l…	There are differences in demographic profiles of patients who participate in audio telehealth, video telehealth, and in-person only services in primary care. Most of the variation observed may be due to variability at the level of clinicians and facilities rather than patient characteristics. Future studies should further refine phenotypic categorization of telehealth users and non-users and asso…
1787	Chen 2023	Telemedicine Expansion During the COVID-19 Pandemic and the Potential for Technology-Driven Disparities	247287		August 1, 2020 to July 31, 2021.	12	Consensus	Yes	Yes	Ye et al. 2021	Northeast	New York	We sought to assess disparities in whether patients received audio-video telemedicine visits or telephonic ones, using data from a telemedicine expansion initiative at a major academic medical center	Cross sectional	Telemedicine	Multiple specialities	Multiple conditions	Video; Telephonevisits	Black; Hispanic/Latinx; Asian; NA/AN; NH/PI; Unknown/Other	Yes	Telephone	Telephone	Video	Telephone	Telephone	In the fully adjusted model, after accounting for specialty area and clinic sites, older age, Black race, Hispanic/Latinx ethnicity or primary language Spanish, and primary insurance being Medicaid or Medicare were all significantly associated with lower odds of audio-video telemedicine visits	As recent regulatory and policy changes allowed reimbursement for telephonic telemedicine visits in addition to visits facilitated by audio-video technology,1 there is a unique opportunity to examine technology-driven disparities as manifested through how telemedicine services are accessed differently by different patients.
122	Childs 2021	Showing Up Is Half the Battle: The Impact of Telehealth on Psychiatric Appointment Attendance for Hospital-Based Intensive Outpatient Services During COVID-19	1008	29249	October 1, 2019, and July 31, 2020.	9	Consensus	Yes	Yes	Childs et al., 2021	Northeast	Connecticut	This study examined attendance to rapidly deployed telehealth services for psychiatrically high-risk individuals receiving intensive outpatient program (IOP), primarily group-based psychotherapy services for adults and adolescents by race/ ethnicity, insurance, and clinical treatment program within a large hospital-based outpatient psychiatric setting.	Cohort	Telehealth	Psychiatry	Multiple conditions	In-person; Video and telephone	Black; Hispanic/Latinx; Unknown/Other	Yes	Video and telephone	Video and telephone				With respect to race, non-Hispanic/Latinx white identified youth demonstrated statistically higher proportions of attended appointments for telehealth compared with in-person IOP appointments, whereas Hispanic/Latinx/Latinx identified youth demonstrated a significant decrease in the proportion of attended appointments. There were no statistically significant differences in attendance for non-Hisp…	Rapidly deployed telehealth increased attendance to intensive services for psychiatrically high-risk individuals, particularly among adults and for adolescents with commercial insurance and non-Hispanic/Latinx white youth. Trends among racial/ethnic and Medicaid-insured youth warrant further investigation regarding the potential for special challenges or vulnerabilities and advocacy needs. Findin…
1762	Childs 2021	Telemedicine Utilization by Orthopedic Patients During COVID-19 Pandemic: Demographic and Socioeconomic Analysis.		5035	January 2020- April 2020	4	Consensus	Yes	Yes	Lott et al., 2021	Northeast	New York	To examine the demographics of the orthopedic patients who utilized TM visits during the COVID-19 pandemic to identify opportunities to improve access	Cohort	Telehealth; Telemedicine	Orthopedics	Multiple conditions		Black; Hispanic/Latinx; Asian; NA/AN; NH/PI; Unknown/Other	Yes	In-person	In-person	In-person	Other: Video and Telephone& In-person	In-person; Video and telephone	With respect to race and ethnicity, of the TM cohort, 58.7% identified as white, 12.9% as black, and 5.1% as Asian. Most patients (84%) did not specify ethnicity, however, only 1.9% of those who did specify were Spanish/Hispanic/Latinx. By compar- ison, of the OP cohort, 51.8% identified as white, 14.1% as black, 5.8% as Asian, and 15.4% as Spanish/Hispanic/Latinx. How- ever, both cohorts were le…	In comparison with patients who were seen at our institution in 2019, there were a higher proportion of white and non-Hispanic/Latinx patients in the TM cohort. Both our TM and OP cohorts were less diverse than the overall population of the Metropolitan area
123	Chumbler 2023	Racial and Socioeconomic Characteristics Associated with the use of Telehealth Services Among Adults With Ambulatory Sensitive Conditions	13, 962		March 5, 2020, and December 31, 2020	8.84	Consensus	Yes	Yes	Chumbler et al., 2023	South	Tennessee	This study aims to examine the association of outpatient telehealth utilization with sociodemo- graphic, clinical, and neighborhood characteristics among adults with ambulatory care sensitive conditions (ACSCs) during the COVID-19 pandemic.	Cohort	Telehealth; Telemedicine	ambulatory care	Ambulatory Sensitive Conditions	Video and telephone	Black; Hispanic/Latinx; Unknown/Other	Yes	Video and telephone	Video and telephone				The utilization of telehealth also differed by race, with the prevalence of telehealth utilization higher among those who were Hispanic/Latinx and those in the “other” category (i.e., those who were not White, non-Hispanic/Latinx and Black)	We found that among patients being treated for ACSCs, the use of telehealth services was highly prevalent in Hispanic/Latinx patients in general and were more pronounced among both Hispanic/Latinxs and Black patients who have mental disorders.
124	Chunara 2021	Telemedicine and healthcare disparities: a cohort study in a large healthcare system in New York City during COVID-19	140, 184		March 19th and April 30, 2020	1.4	Consensus	Yes	Yes	Chunara et al., 2021	Northeast	New York	assess disparities in those who access healthcare via telemedicine for COVID-19.	Cohort	Telehealth; Telemedicine	Multiple specialties	Multiple conditions	Video; In-person	Black; Hispanic/Latinx; Asian; Unknown/Other	Yes	In-person	In-person	In-person			Though the proportion of patients that are diagnosed with COVID are less likely to be Black, controlling for individual and community-level characteristics, patients that are Black are more likely to test positive, adjusted odds ratio [aOR] of 1.63 (95% CI, 1.36–1.94), more likely to be diagnosed with suspected COVID after a telemedicine call aOR of 1.07 (95% CI, 1.02–1.13), and less likely to us…	Telemedicine access disparities reflect those in in-person healthcare access. Roots of disparate use are complex and reflect individual, community, and structural factors, including their intersection—many of which are due to systemic racism. Evidence regarding disparities that manifest through telemedicine can be used to inform tool design and systemic efforts to promote digital health equity.
136	Cordasco 2022	Veterans' Use of Telehealth for Veterans Health Administration Community Care Urgent Care During the Early COVID-19 Pandemic	13469	16815	March 1 to September 30, 2020	6	Consensus	Yes	Yes	Cordasco et al., 2022	Multi-regional	Multi-state (California, Arizona, New Mexico, Nevada, Hawaii, and a few counties in southern Colorado)	We assessed use, arrangements, Veteran decision-mak- ing, and experiences with CC urgent care delivered via telehealth.	Cross sectional	Telehealth	Urgent care	Multiple conditions	In-person; Video and telephone	Black; Hispanic/Latinx; Unknown/Other	Yes	Video and telephone	Video and telephone				In comparison to having in-person only visits, having a telehealth-only visit was more likely for Veterans who were non- Hispanic/Latinx Black, were urban-dwelling, lived further from the clinic used, had a COVID-related visit, and did not require an in-person procedure. Predictors of having both telehealth and in-person (compared with in-person only) visits were other (non-White, non-Black) non-…	CC urgent care via telehealth played an important role in providing Veterans with care access early in the COVID-19 pandemic. Use of telehealth differed by Veteran characteristics; lack of in-person care availability was a driver. Future work should assess for changes in telehealth use with pandemic progression, geographic differences, and impact on care quality, care coordination, outcomes, and …
139	Cousins 2022	Age, race, insurance type, and digital divide index are associated with video visit completion for patients seen for oncologic care in a large hospital system during the COVID-19 pandemic	516428	2398633	July 1, 2019-December 31, 2020	17	Consensus	Yes	Yes	Cousins et al. 2022	Midwest	Michigan	explored disparities in telehealth access in patients with cancer accessing oncologic care.	Cohort	Telehealth	oncologic	cancer	Video; In-person; Telephonevisits	Black; Hispanic/Latinx; Asian; NA/AN	No	In-person	In-person	Video	Other:		eople of color have been shown to have greater difficulty accessing telehealth in multiple prior studies [31–33]. In the data described in this report, the impact of race on video visit completion varied somewhat depending on whether the analysis included all oncology patients or various subspecialties that make up oncology. It is likely that these differences are the result of variable patient n…	The COVID-19 pandemic provides a valuable opportunity to study telehealth and more specifically barriers to access and disparities. Patients, providers, and regulators have seen benefits from telehealth, and as a result, features of telehealth-based care delivery will be preserved in the future. Therefore, it is imperative that steps be taken to ensure access to high quality telehealth for those …
147	D'Amico 2023	The Evolution of Primary Care Telehealth Disparities During COVID-19: Retrospective Cohort Study		47994	April-December 2020.	8	Consensus	Yes	Yes	D'Amico et al., 2023	Midwest	Ohio	To further characterize sociodemographic differences in primary care via telehealth compared to in-person office visits before and during the COVID-19 pandemic and determine if these disparities changed throughout 2020.	Cohort	Telehealth	primary care	Multiple conditions	In-person; Video and telephone	Black; Hispanic/Latinx; Asian; NA/AN; NH/PI; Unknown/Other	Yes	In-person	In-person	In-person	In-person	In-person	Compared to patients who identified as White, encounters during 2020 with patients of the following racial or ethnic groups were significantly less likely to be via telehealth: Asian (OR 0.74, 95% CI 0.63-0.86; P<.001) and Nepali (OR 0.37, 95% CI 0.19-0.72; P=.003). In quarterly subanalyses (Table S3 in Multimedia Appendix 1), there was a significant disparity in telehealth use within the same qu…	Conclusions: Telehealth was not used equally by all patients within primary care throughout the first year of the COVID-19 pandemic, specifically by patients who self-identified as Asian and Nepali, insured by Medicare, and living in zip code areas with low socioeconomic status. As the COVID-19 pandemic and telehealth infrastructure change, it is critical we continue to reassess the use of telehe…
151	Darrat 2021	Socioeconomic Disparities in Patient Use of Telehealth During the Coronavirus Disease 2019 Surge	1162		March 17 to May 1, 2020	1.54	Consensus	Yes	Yes	Darrat et al., 2021	Midwest	Michigan	To assess demographic and socioeconomic factors associated with patient participation in telehealth during the COVID-19 pandemic.	Cohort	Telehealth	Otolaryngology	Multiple conditions	Video; In-person; Telephonevisits	Black; Unknown/Other	Yes	Video					On univariate analysis of virtual or Telephonevisits com- pared with visit no-shows (Table 4), Black patients (OR, 0.68; 95% CI, 0.46-0.99), patients with Medicaid, no insur- ance, or other public insurance (OR, 0.51; 95% CI, 0.31-0.83), those in the third (OR, 0.53; 95% CI, 0.31-0.90) and lowest (OR, 0.42; 95% CI, 0.25-0.70) quartiles of median household income census blocks, and those in the th…	These findings suggest that age, sex, median household income, insurance status, and marital status are associated with patient participation in telehealth. These findings identify vulnerable patient populations who may not engage with telehealth, yet still require medical care in a changing health care delivery landscape.
158	Der-Martirosian 2022	Examining telehealth use among primary care patients, providers, and clinics during the COVID-19 pandemic	48729	247849	March 1, 2020‐February 28, 2021	12	Consensus	Yes	Yes	Der-Martirosian et al., 2022	West	California	examines patient, provider, and site-level characteristics of any virtual and video-based care in PC.	Cohort	Telehealth	Multiple specialties	Multiple conditions	Video; In-person; Telephone; Video and telephone	Black; Hispanic/Latinx; Unknown/Other	Yes	Video and telephone	In-person				In terms of racial/ethnic differences, non-Hispanic/Latinx African Americans (36.3%) had higher percentage of any telehealth use, while His- panics (34.4%) had lower percentage of telehealth use compared to non-Hispanic/Latinx Whites (35.3%) (p’s<.001). For video use, however, both Hispanic/Latinxs (10.2%) and non-Hispanic/Latinx African Americans (9.7%) had a lower percentage compared to non-His…	The study findings indicate that the determinants of telehealth (or video) use are multifaceted, yet differ- ent depending on the type of telehealth modality. Site, provider, and patient characteristics should all be con- sidered to improve access to virtual care for all patient populations at the VA. Moreover, since telehealth care provision is likely to continue after COVID-19, addi- tional res…
1747	Drake 2022	Understanding Telemedicine's "New Normal": Variations in Telemedicine Use by Specialty Line and Patient Demographics.		624886	December 29, 2019 to October 3, 2020	10	Consensus	Yes	Yes	Drake et al. 2021	South	North Carolina	To examine the variation in telemedicine adoption by specialty line and patient demographic characteristics after the initial peak period of the coronavirus disease 2019 pandemic when In-person had resumed and visit volume returned to pre-pandemic levels	Cohort	Telemedicine	Multiple Specialties	Multiple conditions	Video; In-person; Video and telephone	Black; Hispanic/Latinx; Asian; NA/AN; NH/PI; Unknown/Other	Yes	In-person	In-person	In-person	In-person	In-person	Black/African American patients were 0.895 (CI 0.879–0.910) times less likely than white patients to use telemedicine for their visit. Both Hispanic/Latinx patients (RR 0.803, CI 0.770–0.837) and Asian patients (RR 0.948, CI 0.910–0.988) were also less likely to use telemedicine compared with white patients. Among the patients who used telemedicine, black/African American patients were much less …	There is significant heterogeneity in telemedicine use by medical specialty service line and across patient groups. This variation raises important issues related to both patient- and clinic-level implementation factors to promote sustainable, equitable telemedicine integration. By understanding the ‘‘new normal’’ of telemedicine these findings provide insights to the long-term sustainability of …
172	Duan 2022	Disparities in telemedicine use during the COVID-19 pandemic among pediatric dermatology patients		1444	June 1, 2020, to January 22, 2021	6.71	Consensus	Yes	Yes	Duan et al., 2022	Midwest	Illinois	To identify factors associated with disparities in telemedicine use among pediatric dermatology patients during the pandemic.	Cross sectional	Telehealth; Telemedicine	Pediatrics demonology	Multiple conditions	Video; In-person	Black; Hispanic/Latinx; Asian; Unknown/Other	Yes	In-person	In-person	In-person			Black/African American patients were four times less likely to have used telemedicine compared with White patients (p < .0005). No association was found between telemedicine use and Hispanic/Latinx/Latino ethnicity. A multivariable analysis showed that the independent factors reducing the odds of using telemedicine visits over office visits include being a new patient (aOR, 0.18; p < .0005), iden…	Differential telemedicine use in vulnerable communities may be attrib- uted to disparities in technology access and digital literacy and should be addressed at a structural level. If such disparities are identified and adequately remedied, tel- emedicine can serve as an important tool for expanding access in the field of pediatric dermatology.
1583	Duan 2022	Demographic and technological factors influencing virtual seizure clinic visit satisfaction before and during the Covid-19 pandemic in rural Hawaii	47		March 2020 and December 2020.	9	Consensus	Yes	Yes	Wong et al., 2021	West	Hawaii	Our present study focused on the clinical and technical experience of patients living on the neighbor islands of Hawaii seen in seizure clinic via home-based telemedicine	Cross sectional	Telehealth; Telemedicine	Neurology	Epilepsy	In-person; Video and telephone	Asian; NA/AN; NH/PI; Unknown/Other	Yes			In-person	In-person	In-person	Among patients seen in person, 17% were Asian, 32% Native Hawaiian, and 47% White, whereas patients seen by telemedicine were 15% Asian, 23% Native Hawaiian, and 57% White.	Demographic disparities may be an obstacle to telemedicine care and seem to relate to race and possibly age, rather than to sex/gender, household income, or access to broadband internet. Additionally, despite high satisfaction overall, more patients felt the physical exam was superior at in-person clinic visits and more patients expressed a preference for In-person. During the Covid- 19 pandemic …
175	Eberly 2020	Patient Characteristics Associated With Telemedicine Access for Primary and Specialty Ambulatory Care During the COVID-19 Pandemic	148 402		March 16 to May 11, 2020	1.84	Consensus	Yes	Yes	Eberly et al., 2020	Northeast	multi-state	To evaluate whether inequities are present in telemedicine use and video visit use for telemedicine visits during the COVID-19 pandemic.	Cohort	Telemedicine	Multiple specialities	Multiple conditions	Video; In-person; Telephonevisits	Black; Hispanic/Latinx; Asian; Unknown/Other	Yes	Video and telephone	Video and telephone	In-person			Compared with White race, Asian race was associated with fewer completed telemedicine visits (aOR, 0.69 [95% CI, 0.66-0.73]), whereas Black race (aOR, 1.20 [95% CI, 1.16-1.24]) and Latinx ethnicity (aOR, 1.13 [95% CI, 1.07-1.20]) were associated with more telemedicine visits. In multivariable analyses, the independent factors associated with video use as opposed to Telephoneuse are summarized by …	As we develop and refine our telemedicine practice, we must intentionally design our system to mitigate inequity. Engagement with community members from vulnerable populations to design and tailor connected health technologies is essential to ensure accessibility for all patients.30 Although many have anxiously awaited a return to “normal,” we must acknowledge that our previous “normal” was a US …
916	Ekwegh 2023	Factors Associated with Telehealth Utilization among Older African Americans in South Los Angeles during the COVID-19 Pandemic	150		March 2021 to August 2022.	17	Consensus	Yes	Yes	Ekwegh et al., 2023	West	California	To examine how under-resourced, older African Americans with chronic illnesses use telehealth, including related sociodemographic and COVID-19 factors.	Cross sectional	Telehealth	Multiple specialities	Multiple conditions	Video; In-person; Telephonevisits	Black	Yes	Video and telephone					No significant statistical identification of differences in telehealth utilization by race. In a sample of middle-aged and older African Americans with chronic health issues, our results showed participants who were not Medicare beneficiaries, had home internet, possessed a cellular phone, and were chronologically older were more likely to utilize telehealth services. Combined, these findings adv…	Access and integration of telehealth services were highlighted as challenges for this population of African Americans. To reduce disparities, expansion of subsidized wireless internet access in marginalized communities is necessitated. Education outreach and training by healthcare systems and community health workers to improve uptakeof telehealth currently and post-COVID-19 should be considered.
182	Ennis 2022	Factors Impacting Video Telehealth Appointment Completion During COVID-19 Pandemic Among People Living with HIV in a Community-Based Health System	4873	11006	April 1, 2020 and October 31, 2020	6	Consensus	Yes	Yes	Ennis et al., 2022	South	Multiple states	To examine factors associated with successful completion of video telehealth appointments in HIV care	Cross sectional	Telehealth	Primary care	HIV	Video; Telephonevisits	Black; Hispanic/Latinx; Unknown/Other	Yes	Telephone	Video				Patients identifying as black had lower odds (AOR=0.30, 95% CI 0.23–0.40, p < 0.01) of successfully completing a video telehealth visit compared to patients identifying as white. Patients who identified as Hispanic/Latinx/Latinx also had lower odds (AOR=0.67, 95% CI, 0.48–0.95, p=0.02) of completing a successful video telehealth appointment	Increasing access to video telehealth platforms may be a more easily modifiable target for improving the benefits of routine HIV care. HIV treatment requires a lifetime commitment and making care more accessible for all is one way to improve health outcomes. Interventions to increase digital access to underserved populations are needed in order to ensure that video telehealth is a reliable platfo…
1145	Eruchalu 2022	Demographic Disparity in Use of Telemedicine for Ambulatory General Surgical Consultation During the COVID-19 Pandemic: Analysis of the Initial Public Health Emergency and Second Phase Periods		4908	March 24 through June 23, 2020 and June 24 through December 31, 2020	9	Consensus	Yes	Yes	Eruchalu et al., 2022	Northeast	Massachusetts	To examine racial/ethnic and other sociodemographic disparities in the use of telemedicine compared with in-person surgical consultation at a large, tertiary academic medical center during the initial and second phases of the COVID-19 pandemic.	Cohort	Telehealth; Telemedicine	Surgery	Multiple conditions	Video; In-person; Telephone; Video and telephone	Black; Hispanic/Latinx; Unknown/Other	Yes	Telephone	Telephone				The 638 telemedicine visits comprised 228 video visits and 410 audio-only visits. White patients constituted the majority of both video and audio-only visits. Black patients represented 8.8% and 10.2% of video and audio-only visits, respectively. Latinx patients accounted for 8.8% and 16.1% of video and audio-only visits, respectively. On bivariate analysis, age, race/ethnicity, insurance type, a…	Black patients used telemedicine platforms more often than White patients during the second phase of the COVID-19 pandemic. Virtual consultation may help increase access to surgical care among traditionally under-resourced populations.
1748	Esper 2021	Telemedicine in an Academic Movement Disorders Center during COVID-19.		686	March 23, 2020-April 28, 2020	1.1	Consensus	Yes	Yes	Esper et al., 2021	South	Georgia	To present data from the rapid implementation of virtual visits in a large, academic, movement disorder practice during the COVID-19 pandemic.	Cross sectional	Telemedicine	Neurology	Multiple conditions	Video; In-person; Telephonevisits	Black; Asian; Unknown/Other	Yes	In-person		Video; In-person			The majority of patients evaluated by telemedicine were Caucasian (72.9%), followed by Other (12.5%), Black (11.7%), and Asian (2.92%). The percentage of telemedicine compared to In-person pre-pandemic increased for Caucasians by 4%, while the percentage decreased by 3% for Blacks (sample proportions are mixed in this study) We observed apparent health care disparities in access to telemedicine v…	Telemedicine is feasible, viable and relevant in the care of movement disorder patients, although health care dis-parities appear evident for women and minorities. Patients with deep brain stimulators preferred telemedicine in our study. Further study is warranted to explore these findings
200	Flowers 2023	Telehealth as an Effective Care Delivery Method During the COVID-19 Pandemic for the Rhode Island Behavioral Health Population	13608		September 14, 2018 to September 18, 2021	34	Consensus	Yes	Yes	Flowers et al., 2023	Northeast	Rhode Island	To determine (1) if telehealth allowed for patients who seek mental health services to maintain their frequency of visits during the pandemic, and (2) if there were sub-populations within the mental health (MH) population who were less likely to utilize telehealth services	Cohort	Telehealth	Mental health / behavioral health	Multiple conditions	In-person; Video and telephone	Black; Hispanic/Latinx; Unknown/Other	Yes	In-person	In-person				Those who identified as being Hispanic/Latinx were the highest utilizers of telehealth post-waiver (M=11.1) and those who identified as two or more races utilized telehealth the least (M=6.6) Hispanic/Latinx adults utilized an average of 2.41 more telehealth visits [Unstandardized Coefficient (B): 2.41, (99% Confidence Interval (CI): 1.59, 3.22)] compared to non-Hispanic/Latinx White adults Compa…	The study demonstrated that telehealth played a pivotal role in supplementing routine mental health visits, when in person visits were not a viable option in the state of RI, aiding in the prevention of treatment interruptions. Additionally, there were several barriers that existed to accessing telehealth. Equipping behavioral health providers with the technology necessary to provide care through…
1737	Freed 2023	Evaluating Telehealth uptakeAmong North Carolina Medicaid Beneficiaries With Musculoskeletal Conditions		63665	(March 2019–March 2021)	24	Consensus	Yes	Yes	Freed et al., 2023	South	North Carolina	To investigate uptakeof newly available telehealth during the first year of the pandemic among NC Medicaid beneficiaries.	Cohort	Telehealth	multiple speciailities	Musculoskeletal disorders	Video; In-person; Telephonevisits	Black; Hispanic/Latinx; Unknown/Other	Yes	In-person	In-person				Relative to White adult MSK beneficiaries, Black adult beneficiaries were 10% less likely to convert to TH [adjusted risk ratio (aRR)=0.90 (0.85, 0.95)]. Those who were categorized as Other races were less likely to use TH in the unadjusted model only [risk ratio (RR) = 0.86, (0.74–1.00)]; after adjusting for covariates, these results were not statistically significant. Hispanic/Latinx adult bene…	TH has the potential to deliver convenient care to beneficiaries with MSK conditions who can access it. Further research and policy changes should explore and address underlying factors driving disparities and improve equitable access to care for this population
207	French 2023	Telehealth Utilization Among Adult Medicaid Beneficiaries in North Carolina with Behavioral Health Conditions During the COVID-19 Pandemic	54996		(March 1, 2019 - March 31, 2021)	25	Consensus	Yes	Yes	French et al. 2023	South	North Carolina		Cohort	Telehealth	Behavioral health	Multiple conditions	In-person; Telephone; Video and telephone	Black; Hispanic/Latinx; Unknown/Other	Yes	Video and telephone	Video and telephone				Descriptively, the proportion of individuals using telehealth did not vary widely by sex, race, ethnicity, or rurality. Beneficiaries identifying as Black or other or multiracial were significantly less likely to use telehealth (14% and 8%, respectively) compared to White beneficiaries. Among beneficiaries identifying as Black, telehealth users were 12% less likely to utilize the ED (ARR=0.88; 95…	During the pandemic, telehealth facilitated continuity of care for beneficiaries with behavioral health conditions. Future research should aim to investigate how to reduce the digital divide and ensure equitable access to telehealth.
1154	Friedman 2022	Age and Racial Disparities in Telehealth Use Among People with HIV During the COVID-19 Pandemic	388	520	(March 15, 2020–September 9, 2020)	5.8	Consensus	Yes	Yes	Friedman et al., 2022	Midwest	Illinois	To determine telehealth uptakeand potential soci- odemographic differences in utilization among people with HIV (PwH)	Cross sectional	Telehealth; Telemedicine	Infectious diseases	HIV	Video; In-person; Telephonevisits	Black; Unknown/Other	Yes	In-person					There were racial disparities related to telehealth usage, with Black patients and patients categorized as other race less likely to attend virtual appointments than white patients. These findings were seen in both unadjusted and adjusted results [Black: AOR 0.33 95% CI (0.16, 0.64), other: AOR 0.10 95% CI (0.02, 0.34)]	In an examination of total visit volume and visit type among PwH during time periods before and during the COVID-19 pandemic, we observed age and racial differences in terms of in-person versus telehealth appointments. These findings demonstrate that healthcare systems should include varied visit options (Video and telephone), as well as offer in-person appointments for PwH when safe to do so.
215	Gao 2022	Telehealth Use in the COVID-19 Pandemic: A Retrospective Study of Prenatal Care	2521	938	March 23rd, 2020 - July 2nd, 2020.	3.3	Consensus	Yes	Yes	Gao et al, 2022	South	Tennessee	to characterize: 1) trends of telehealth use during COVID-19 pandemic, 2) the volume of prenatal visits using telehealth, 3) socioeconomic disparities in the patient population using telehealth, and 4) the impact of telehealth on obstetric outcomes.	Cross sectional	Telehealth	Obstetrics	Prenatal care	In-person; Video and telephone	Black; Hispanic/Latinx; Asian; Unknown/Other	Yes	In-person	In-person	In-person			Hispanic/Latinxs used telehealth less than non-Hispanic/Latinxs (OR [95% CI]: 0.34 [0.26 – 0.44]). Telehealth was used by women who were Black or of other race (non-White, non-Asian, non-Black) significantly less than White women (OR [95% CI]: 0.54 [0.43 – 0.68] and 0.31 [0.24 – 0.40]).	Telehealth was rapidly implemented and played an adequate role in prenatal care, especially in the second and third trimesters. Patients who had telehealth visits in their prenatal care experienced comparable obstetric outcomes as those who did not. However, there were disparities in telehealth use. Further study was suggested to identify access barriers for the underserved patient population.
1615	Govier 2022	Differences in access to virtual and in-person primary care by race/ethnicity and community social vulnerability among adults diagnosed with COVID-19 in a large, multi-state health system	11326		March - July 2020	4	Consensus	Yes	Yes	Govier et al., 2022	Multi-regional	Multi-State (Alaska, California, Montana, New Mexico, Oregon, Texas, and Washington)	To examined virtual primary care use by race/ethnicity and community social vulnerability among adults diagnosed with COVID-19 in a large, multi-state health system. We also assessed use of in-person primary care to understand whether disparities in virtual access may have been offset by improved in-person access	Cohort	Telehealth	Multiple specialities	Multiple conditions	Video; In-person; Telephonevisits	Black; Hispanic/Latinx; Asian; NA/AN; NH/PI; Unknown/Other	Yes	In-person	In-person	In-person	In-person	In-person	For example, in the year prior to COVID-19 diag- nosis, non-Hispanic/Latinx Black individuals had an increased likelihood of using virtual primary care compared with non-Hispanic/Latinx White individuals [3.30 percentage points (pp), p <0.05], while individuals identified as non-His- panic other and Hispanic/Latinx/Latino race/ethnicity had lower likelihoods of using virtual primary care in the y…	Newly expanded virtual primary care has not equitably benefited individuals from racialized groups diagnosed with COVID-19, and virtual access disparities have not been offset by improved in-person access. Health systems should employ evidence-based strategies to equitably provide care, including representative provider
247	Grefe 2023	Audio or Video? Access to Pediatric Neurology Outpatient Services Varies by the Type of Telehealth, Especially for Black Children	1250		March 10, 2020 - March 9, 2021	12	Consensus	Yes	Yes	Grefe et al. 2023	South	multi-state	To evaluate the effect of audio versus video visits on children’s access to outpatient neurology services, particularly for Black children.	Cohort	Telehealth	Neurology	Multiple conditions	Video; In-person; Telephonevisits	Black; Hispanic/Latinx; Unknown/Other	Yes	Telephone	Telephone		Other:		Audio users were more likely to be Black and Hispanic/Latinx, and to have public health insurance compared to video users. Children of Black race compared with those of White race, and those with public insurance compared to private insurance, were twice as likely to have appointments missed rather than completed We did multivariable analyses of appointment outcomes for children of Black race (Ta…	Audio visits improved access to pediatric neurology services, especially for Black children. Reversal of policies to reimburse audio visits could deepen the socioeconomic divide for children’s access to neurology services.
936	Haynes 2021	Disparities in Telemedicine Use for Subspecialty Diabetes Care During COVID-19 Shelter-In-Place Orders	1292	1278	March 19 and June 30, 2020	3.4	Consensus	Yes	Yes	Haynes et al., 2021	West	California	to identify patient-level factors associated with adoption of telemedicine for subspecialty diabetes care during the pandemic.	Cohort	Telehealth	Endocrinology	Diabetes mellitus	Video; In-person; Telephonevisits	Black; Hispanic/Latinx; Asian; NA/AN; NH/PI; Unknown/Other	Yes	Telephone and In-person (combined)	Telephone and In-person (combined)	Telephone and In-person (combined)	Telephone and In-person (combined)	Telephone and In-person (combined)	All race and ethnicity groups had greater frequencies of telephone/In-person relative to telemedicine visits: Black (75 vs 60), Hispanic/Latinx (115 vs 77), Asian(84 vs 48). NA/AN/NH/PI: (84 vs 48) We found no stistcically significant association between telemedicine use and sex, type of diabetes, urban/rural residence, race/ethnicity, or neighborhood median household income	Our findings suggest that, amidst the COVID-19 pandemic, there have been disparities in telemedicine use by age, language, and insurance for patients with diabetes mellitus. We anticipate telemedicine will continue to be an important care modality for chronic conditions in the years ahead. Significant work must therefore be done to ensure that telemedicine services do not introduce or widen popul…
1165	He 2023	Accessibility and Utilization of Telehealth Services During the COVID-19 Pandemic Among Medicare Beneficiaries by Diabetes Status	3621		October 2020 - November 2020	1	Consensus	Yes	Yes	He et al., 2023	Multi-regional	national	to examine factors associated with the types of telehealth services offered. and used among Medicare beneficiaries.	Cross sectional	Telehealth	multiple specialities	diabetes	Video; In-person; Telephonevisits	Black; Hispanic/Latinx; Unknown/Other	Yes	Telephone	Telephone				Among participants with diabetes, non-Hispanic/Latinx Black and Hispanic/Latinx (offered telehealth: p = 0.002; used telehealth: p = 0.047) reported a higher prevalence of telehealth being offered and used via phone than video or both compared to their counterparts. Among participants without diabetes, non-Hispanic/Latinx Black and Hispanic/Latinx (offered telehealth: p = 0.004; used telehealth: …	Our findings highlight the importance of increased technology adoption for the older population and associated support, education, and guidance on how best to use digital health technologies for disease management and care, especially those with chronic conditions, such as diabetes. Furthermore, identifying underserved populations and improving their access to technologies may encourage the use o…
287	Hill 2021	Racial and ethnic differences in family planning telehealth use during the onset of the COVID-19 response in Arkansas, Kansas, Missouri, and Oklahoma		3142	(April 1–July 31, 2020)	3	Consensus	Yes	Yes	Hill et al., 2021	South	Multi-state	To explore racial/ethnic disparities in family planning telehealth use.	Cross sectional	Telehealth	family planning	Multiple conditions	In-person; Video and telephone	Black; Hispanic/Latinx; Unknown/Other	Yes	In-person	In-person				Overall, fewer Black/African American patients 242/1257 (19.3%) adopted telehealth services, compared to in-clinic care 523/1885 (27.7%) (p < 0.001). There were no differences among Latinx patients’ telehealth use 108/1257 (8.6%) and in-clinic care 165/1885 (8.8%) We found similar results for within-group comparisons by month, with fewer Black/African American patients using telehealth compared t…	Findings revealed that Black/African American and multiracial patients were less likely to use telehealth family planning services compared to in-clinic care. Overall, these preliminary findings underscore the need to better understand both the barriers and facilitators to telehealth family planning uptakeand use, particularly as telehealth family eplanning care is likely to continue beyond the p…
945	Huang 2022	Healthcare Utilization Among Patients Diagnosed with COVID-19 in a Large Integrated Health System	64011		March - September2020	6	Consensus	Yes	Yes	Huang et al., 2022	West	California	To describe trends in healthcare utilization within 180 days for patients diagnosed with COVID-19 and identify patient factors associated with increased healthcare use.	Cohort	Telehealth; Telemedicine	multiple specialties	Multiple conditions	In-person; Video and telephone	Black; Hispanic/Latinx; Asian; Unknown/Other	Yes	In-person	In-person	In-person			Utilization rates did not appear to differ much across race/ethnicity for hospitalized patients (ranging from 12.2 to 12.6 visits/30 person-days), but were highest for Asians (7.4 visits/30 person-days) and lowest in whites (5.9 visits/30 person-days) for non-hospitalized patients.	Patients with COVID-19 seek healthcare frequently within 30 days of diagnosis, placing high demands on health systems. Identifying ways to support patients diagnosed with COVID-19 while adequately providing the usual recommended care to our communities will be important as we recover from the pandemic
1176	Jallow 2022	Analyzing disparities in access to teledermatology compared with dermatology clinic visits before, during, and after COVID-19 quarantine		12620	(December 2019 to February, 2020; April 2020 to June 2020; January 2021 to March 2021)	9	Consensus	Yes	Yes	Jallow et al., 2022	Northeast	District of Columbia	The aim of this study was to determine if the proportion of teled- ermatology versus office-based visits varied significantly during three study periods of the COVID-19 pandemic. The secondary objective was to determine whether there are significant differences in the use of office-based dermatology versus teledermatology care across the following demographic subgroups: insurance type, race/ethni…	Cohort	Telehealth; Telemedicine	dermatology	Multiple conditions	In-person; Video and telephone	Black; Hispanic/Latinx; Asian; Unknown/Other	Yes	In-person	In-person	Video and telephone			Black and Hispanic/Latinx populations had the lowest rates of telehealth use in the postquarantine period (8.38% and 9.57%, respec- tively). The Asian patient population had the highest telehealth visit rate during and after the quarantine (73.44% and 18.09%, respectively).	Teledermatology use necessitated by the COVID-19 pandemic may have promoted health care disparities for specific marginalized populations. Further studies are needed to characterize the demo graphic of patients most likely to access and benefit from telehealth services. Additional research regarding disaster preparedness and contingency planning for telehealth during future pandemics may be benef…
361	Khatana 2022	Predictors of telemedicine use during the COVID-19 pandemic in the United States-an analysis of a national electronic medical record database	1999534		March 1, 2020 and December 31, 2020	8	Consensus	Yes	Yes	Khatana et al., 2022	Multi-regional	national	To examine trends in outpatient telemedicine utilization from March through December 2020 and assessed whether utilization varied between different patient groups	Cross sectional	Telemedicine	multiple specialties	Multiple conditions	Video; In-person; Video and telephone	Black; Hispanic/Latinx; Unknown/Other	Yes	In-person	Video and telephone				non-Hispanic/Latinx Black compared to non-Hispanic/Latinx White [OR = 0.88 (95% CI 0.84 to 0.93) was associated with a lower odds of having at least one telemedicine encounter in the study he following patient-level factors were associ- ated with a lower odds of having at least one video telemedicine encounter: being non-Hispanic/Latinx Black compared to non-Hispanic/Latinx White [OR = 0.68 (95% …	However, there were differences in utilization across different sub-groups, with lower odds of receiving telemedicine among older, male, and non-Hispanic/Latinx Black patients. With ongoing legislative efforts to determine the future of telemedicine after the pan- demic, equitable access to telemedicine will require understanding and addressing the particu- lar concerns of different patient popul…
1759	Kolb 2021	Improving Attendance and Patient Experiences During the Expansion of a Telehealth-Based Pediatric Otolaryngology Practice.		7392	March 20, 2020, to May 29, 2020.	2.3	Consensus	Yes	Yes	Kolb et al., 2021	Northeast	Delaware	To determine the rates and primary causes of missed appointments (MAs) for telehealth visits and present remedies for improvement.	Cross sectional	Telehealth; Telemedicine	Otolaryngology	Multiple conditions	In-person; Video and telephone	Black; Hispanic/Latinx; Unknown/Other	Yes	In-person	In-person				Patients in the telehealth MA group were much more likely to be African American (33% vs 15.5%) or Hispanic/Latinx/Latino (17.5% vs 11.3%) compared with our typical patient profile, with a P value \.001 for the race/ ethnicity variable An evaluation of the race and ethnicity for telehealth MAs did not demonstrate any significant differences between Caucasians, African Americans, Hispanic/Latinxs,…	Technical difficulties were the most commonly reported cause of missed telehealth appointments. Optimization of applications by providing patient reminders, determining need for translator assistance, and reducing required upload/download speeds may significantly reduce rates of MAs and conversions to other communication.
1195	Kummer 2022	Trends in the Utilization of Teleneurology and Other Healthcare Resources Prior to and During the COVID-19 Pandemic in an Urban, Tertiary Health System	14170	23714	June 16th, 2019 -December 15th, 2020	18	Consensus	Yes	Yes	Kummer et al., 2022	Northeast	New York	To investigate the sociodemographic characteristics associated with video-only TN and multiple other measures of healthcare resource utilization over several months in a diverse patient cohort.	Cohort	Telehealth; Telemedicine	Neurology	Multiple conditions	Video; In-person; Telephonevisits	Black; Asian; NA/AN; NH/PI; Unknown/Other	Yes	In-person		In-person	In-person	In-person	In the multivariable regression analysis, Black or African- American race (aOR 0.60, 97.5%CI 0.52–0.70), non-English preferred language (aOR 0.49, 97.5%CI 0.39–0.61), and Medicaid (aOR 0.50, 97.5%CI 0.43–0.58) or Medicare (aOR 0.73, 97.5%CI 0.65–0.83) insurance were significantly associated with lower odds of utilizing TN.	In the first 9 months of the COVID-19 pandemic, we found sociodemographic patterns in TN utilization that were similar to those found very early in the pandemic. However, these sociodemographic characteristics were not associated with loss to follow-up, suggesting that lack of TN utilization may not have coincided with loss of access to care.
387	Kusters 2023	Rural-Urban Disparities in Video Telehealth Use During Rapid Mental Health Care Virtualization Among American Indian/Alaska Native Veterans	1, 754, 311		October 1, 2019 -December 31, 2020	14	Consensus	Yes	Yes	Kusters et al., 2023	Multi-regional	National	To examine differences in video telehealth (VTH) use for MH care between American Indian/Alaska Native and non–American Indian/Alaska Native veterans by rurality and urbanicity.	Cohort	Telehealth	Psychology/psychiatry	N/A	Video; In-person; Telephonevisits	NA/AN	Yes				Telephone		Before the pandemic, a lower percentage of MH encounters were VTH for urban veterans compared with rural veterans (b = −0.91; SE, 0.02; 95% CI, −0.95 to −0.87; P < .001) and for non–American Indian/Alaska Native veterans compared with American Indian/Alaska Native veterans (b = −0.29; SE, 0.09; 95% CI, −0.47 to −0.11; P < .001). In the early pandemic, the direction of these associations reversed …	In this cohort study, although rapid virtualization of MH care was associated with greater VTH use in all veteran groups studied, a significant difference in VTH use was seen between rural and urban populations, especially among American Indian/Alaska Native veterans. The findings suggest that American Indian/Alaska Native veterans in rural areas may be at risk for VTH access disparities
393	Lamb 2022	Patient Factors Associated With Teledermatology Visit Type and Submission of Photographs During the COVID-19 Pandemic: Cross-sectional Analysis	5717		March 1, 2020, and June 30, 2020.	4	Consensus	Yes	Yes	Lamb et al., 2022	Northeast	Pennsylvania	To identify patient characteristics associated with type of telemedicine visit and the factors associated with participating in teledermatology visits with digital photographs versus those without photographs	Cross sectional	Telehealth; Telemedicine	Dermatology	Multiple conditions	Video; Telephonevisits	Black; Hispanic/Latinx; Asian; Unknown/Other		Video	Video	Video			In adjusted analyses, Black race(OR 0.82, 95% CI 0.68-0.98) was associated with lower odds of a patient participating in a video versus Telephonevisit.	Patients who were older, male, or Black, or who had Medicaid insurance were less likely to participate in teledermatology visits with photographs and may be particularly vulnerable to disparities in teledermatology care. Further research is necessary to identify the barriers to patients providing photographs for remote dermatology visits and to develop targeted interventions to facilitate equitab…
1199	Lambert 2021	Predictors of Telemedicine Utilization in a Pediatric Neurosurgical Population During the COVID-19 Pandemic	682	926	April 1, 2020 - July 31, 2020	4	Consensus	Yes	Yes	Lambert et al. 2021	Northeast	Connecticut	To analyze patient variables associated with the acceptance of a telemedicine encounter by a pediatric neurosurgical population during the early phases of the COVID-19 pandemic	Cross sectional	Telehealth; Telemedicine	pediatric neurosurgery	Multiple conditions	In-person; Video and telephone	Black; Hispanic/Latinx; Unknown/Other	Yes	In-person					Though Black or African American patients were less likely to use telemedicine (AOR ¼ 0.54 [95% CI 0.29-1.01]; P= 0.053) compared with White or Caucasian patients, that association only trended toward significance (Table 2).	Significant demographic differences exist among pediatric patients who participated in telemedicine versus those who requested an in-person visit at our institution. Addressing barriers to access will be crucial for promoting health equity in continued utilization of telemedicine
1310	Lau 2022	Disparities in the use of telehealth during the COVID-19 pandemic		7530	June 15, 2020 to April 15, 2021	10	Consensus	Yes	Yes	Lau et al., 2022	Northeast	Massachusetts	To characterize and quantify inequities in telemedicine use in the outpatient neurology clinic of an urban safety-net	Cross sectional	Telehealth; Telemedicine	neurology	Multiple conditions	Video; Telephone; Video and telephone	Black; Hispanic/Latinx; Asian; Unknown/Other		Telephone	Telephone	Video			On unadjusted analysis, there were no differences in tel- evisit completion rates based on gender (p=0.53) or age (p=0.07). Non-English speaking patients, Black patients, Latinx patients, and patients with zip code-linked annual income less than $50,000 were less likely to complete the televisit (82% vs. 86%, p<0.001; 83% vs. 85%, p=0.003; 81% vs. 85%, p<0.001; 82% vs. 86%, p<0.001 respec- tively…	Our study found unequal telehealth utilization based on patients’ demographic factors. Currently declining telemedicine reimbursement rates asym- metrically affect audio-only visits, which may limit telehealth access for vulnerable patient populations.
405	Lee 2023	The Impact of Telemedicine Parity Requirements on Telehealth Utilization in the United States During the COVID-19 Pandemic	1067798		April 2021 - August 2022	16	Consensus	Yes	Yes	Lee et al., 2023	Multi-regional	national	we examine the impact of the state’s telehealth parity payment requirements on telehealth service utilization among adults 18 years or older in the United States and the differential effect by race and ethnicity.	Cohort	Telehealth; Telemedicine	multiple specialities	Multiple conditions	Video; In-person; Telephone; Video and telephone	Black; Hispanic/Latinx; Asian; Unknown/Other	Yes	Telephone	Telephone	Telephone			Non-Hispanic/Latinx Blacks in parity states had 1.60 times higher odds of phone telehealth utilization than their counterparts in nonparity states. The other racial and ethnic groups did not have statistically significant association of phone telehealth utilization with par- ity act. Differences in regression coefficients between non-Hispanic/Latinx Whites and other racial and ethnic groups were …	Given racial and ethnic inequalities in telehealth utilization and increased demand for telehealth services during the pandemic, increased state and federal policy efforts are needed to reduce access disparities during the ongoing pandemic and beyond
426	Lin 2023	Mental Health Service Utilization and Disparities in the U.S: Observation of the First Year into the COVID Pandemic	6967		Jan 2020 - March 16 and Oct-December, 2020	5.5	Consensus	Yes	Yes	Lin et al., 2023	Multi-regional	National	To analyze data from a national representative sample based on the most recently available National Survey on Drug Use and Health (NSDUH) data in 2020 to comprehensively illuminate the mental health service utilization patterns after the COVID pandemic in the U.S.	Cross sectional	Telemedicine	Mental Health	Multiple conditions	In-person; Video and telephone	Black; Hispanic/Latinx; Asian; Unknown/Other	Yes	In-person	In-person	In-person			No statistically significant difference in additional telemedicine service utilization was found across race/ethnic groups in the regression model.	Our findings highlighted continued mental health treatment disparities among race/ethnic minorities and other sub-populations during COVID. Targeted strategies are warranted to allow older populations to benefit from telemedicine.
453	Mahmud 2022	Major Shifts in Outpatient Cirrhosis Care Delivery Attributable to the COVID-19 Pandemic: A National Cohort Study		11828	January 1, 2020 - August 11, 2020.	8	Consensus	Yes	Yes	Mahmud et al., 2022	Multi-regional	National	We used national data to evaluate shifts in modes of hepatology outpatient care for patients with cirrhosis during the pandemic.	Cohort	Telehealth; Telemedicine	hepatology	Cirrhosis	In-person; Video and telephone	Black; Hispanic/Latinx; Asian; Unknown/Other	Yes	Video and telephone	Video and telephone	Video and telephone			In the pre-COVID period, telemedicine visits were significantly less frequent among patients age 70 years or older (30.1% telemedicine vs. 36.8% in-person; P = 0.003), Black patients (15.2% vs. 25.8%; P < 0.001), and in those with ALD (15.9% vs. 23.7%; P = 0.002) (Table 2). In the during-COVID periods, however, there were no significant differences between telemedicine and In-person by age or rac…	In conclusion, the early COVID-19 pandemic has resulted in major shifts in outpatient care delivery, with reduced In-person and expanded telemedicine- based appointments. These transitions occurred rap- idly and across the nation and have been sustained through August 2020. The data also suggest that demographic disparities in telemedicine access have been successfully mitigated during the COVID-…
489	Merz-Herrala 2023	Contraceptive care in the United States during the COVID-19 pandemic: A social media survey of contraceptive access, telehealth use and telehealth quality	2031		July 2020 and January 2021.	2	Consensus	Yes	Yes	Merz-Herrala et al., 2023	Multi-regional	National	To examine demographic, socioeconomic, and regional differences in contraceptive access, differences between telehealth and in-person contraception visits, and telehealth quality in the United States during the COVID-19 pandemic.	Cohort	Telehealth	Reproductive health	Contraception care	In-person; Video and telephone	Black; Hispanic/Latinx; Asian; NA/AN; Unknown/Other	Yes	In-person; Video and telephone	In-person	In-person	Video and telephone		In adjusted analyses of telehealth quality, Hispanic/Latinx/Latinx respondents and respondents in the Midwest had significantly lower odds of reporting high telehealth visit quality (aOR 0.37 [0.17–0.80] and aOR 0.58 [0.35–0.95] respectively)	It is unclear whether our finding of the lower rates of telehealth use for contraceptive care in the South and Midwest simply reflect lower use of telehealth in general in these regions, as prior studies have shown, or if respondents in these areas prefer In-person. Lower use of telehealth for contraceptive care has been documented in rural vs urban settings in the South, possibly due to less ele…
513	Mueller 2022	Disparities in telehealth utilization in patients with pain during COVID-19	3314		Setember 23, 2019 - September 23, 2020	12	Consensus	Yes	Yes	Mueller et al., 2022	Northeast	New York	To identify sociodemographic characteristics of patients with pain obtaining care through video, telephone, and In-person as social distancing restrictions evolved during the COVID-19 pandemic.	Cohort	Telehealth	Multiple specialities	Multiple conditions	Video; In-person; Telephonevisits	Black; Hispanic/Latinx; Asian; Unknown/Other	Yes	Video	Video	Video			For patients engaged in telehealth, 85% of Whites used video, compared with 56% of Black patients and 59% of Hispanic/Latinx patients. On average, patients in the in-person group were older than patients in the video-visit group and had relatively more Black and Hispanic/Latinx patients In unadjusted analyses, Black and Hispanic/Latinx patients were underrepresented in the video group compared wi…	Results show differences in how patients with pain accessed clinical care in a socially distanced world and that flexibility in method of health care delivery may reduce barriers to access. Future research will identify factors (eg, Internet access, digital literacy, provider–patient relationships) driving heterogeneity in telehealth use in patients with pain
520	Naqvi 2023	Inequities in Telemedicine Use Among Patients With Stroke and Cerebrovascular Diseases: A Tricenter Cross-sectional Study		2024	March 16, 2020 - July 31, 2020	4.5	Consensus	Yes	Yes	Naqvi et al., 2023	Multi-regional	Multi-state (Texas, Washington DC, NYC)	To evaluate relationships between socio- demographic characteristics and access to telemedicine for outpatient care among patients presenting to stroke clinics during the early time of the pandemic.	Cross sectional	Telehealth; Telemedicine	multiple spcilities	stroke and cerebrovascular diseases	Video; In-person; Telephone; Video and telephone	Black; Hispanic/Latinx; Asian; Unknown/Other	Yes	Video; Telephone; In-person	Video and telephone	Video and telephone			From multivariable analysis, we found that Asian (aRR 1.03 (95% CI 1.01–1.04), p < 0.001) and other/unknown races (aRR 1.02 (95% CI 1.01–1.03), p < 0.001) had slightly higher use of TM compared with White patients White patients had higher VTM use (89.2%) compared with Black (76.3%) and Hispanic/Latinx (81.2%), and differences remained after adjusting for other factors (aRR 0.88, 95% CI 0.86–0.91…	In our diverse cohort across 3 centers, we found differences in TM visit type by race and insurance early during the COVID-19 pandemic. These findings suggest disparities in VTM access across different stroke populations. As VTM remains an integral part of outpatient neurology practice, steps to ensure equitable access are essential.
1250	Neeman 2022	The future of tele-oncology: Trends and disparities in telehealth and secure message utilization in the COVID-19 era	46052	97887	March 19, 2020, to September 30, 2020	6.3	Consensus	Yes	Yes	Neeman et al., 2022	West	California	To study trends and disparities in utilization of telehealth (video and Telephonevisits) and secure messaging (SM; ie, e-mail via portal/app), before and during the pandemic.	Cohort	Telehealth; Telemedicine	oncology	Multiple conditions	Video; In-person; Telephonevisits	Black; Hispanic/Latinx; Asian; NH/PI; Unknown/Other	Yes	Telephone	Telephone	Telephone	Other:	Telephone	The fraction of video visits among all telehealth visits was higher for ) patients who are Asian/Pacific Islander (35%) or non-Hispanic/Latinx White (33.8%) compared with patients who are Black/African American (30%) or LatinX/Hispanic/Latinx White (27.5%)	In the pandemic era, hematology/oncology telehealth and SM use rapidly increased in a manner that is feasible and sustained. Possible disparities existed in video visit and SM use by age, insurance plan, language, race, ethnicity, marital status, comorbidities, and sex.
1721	Osmanlliu 2023	Sociodemographic disparities in the use of cardiovascular ambulatory care and telemedicine during the COVID-19 pandemic		58940	March 2020 to February 2021 (COVID)	12	Consensus	Yes	Yes	Osmanlliu et al., 2023	West	California	To identify sociodemographic disparities in access to cardiovascular care and telemedicine at the health system	Cohort	Telemedicine	Cardiology	Multiple conditions	Video; In-person; Telephone; Video and telephone	Black; Hispanic/Latinx; Asian; Unknown/Other	Yes	Telephone	Telephone				Telemedicine use increased from <1% of visits to 70.7% of visits (49.7% video, 21.0% phone) during the pandemic. Of the visits during this period... 6.0% were for Black patients, 8.0% were for Hispanic/Latinx patients... Among telemedicine visits during the COVID period (n=41,657), visits for older patients, women, Black and Hispanic/Latinx patients, patients with LEP, those on Medicaid and Medic…	There were differences in the use of telemedicine versus in-person care, and even more strikingly, in the use of video- versus phone-based telemedicine visits, especially for patients who were 80 years and older, self-identified as Black, with non-English language preference, and publicly insured.
1265	Palzes 2023	Overall and Telehealth Addiction Treatment Utilization by Age, Race, Ethnicity, and Socioeconomic Status in California After COVID-19 Policy Changes	16, 959		March 1, 2020, to December 31, 2020	10	Consensus	Yes	Yes	Palzes et al, 2023	West	California	To examine whether there were differences in overall and telehealth addiction treatment utilization after telehealth policy changes during the COVID-19 pandemic by age, race, ethnicity, and socioeconomic status.	Cohort	Telehealth	Multiple specialties	Addiction treatment	In-person; Video and telephone	Black; Hispanic/Latinx; Asian; NA/AN; NH/PI; Unknown/Other	Yes	Video and telephone	Video and telephone	Video and telephone	Video and telephone	Video and telephone	We found no significant differences in the magnitude of increases in overall and telehealth treatment utilization by race, ethnicity, or SES, despite the potential for treatment disparities to widen following pandemic-related changes in care delivery. Asian or Pacific Islander, Black, and Latino or Hispanic/Latinx patients have had historically lower addiction treatment utilization rates compared…	While increases in overall addiction treatment utilization may have been modest, it is notable that disparities in utilization by age, race, ethnicity, and SES were not exacerbated in this health care system.
585	Pitaro 2022	Evaluating Resource Utilization for In-Person and Virtual Joint Classes in Total Joint Arthroplasty: An Analysis of Attendance Patterns at a Large Metropolitan Health System	1275		(August 2020 to April 2021)	8	Consensus	Yes	Yes	Pitaro et al., 2022	Northeast	New York	To (1) identify demographic patterns in pre-pandemic joint class attendance and (2) understand the impact of telehealth on attendance.	Cohort	Telehealth	Multiple specialties	Total joint arthroplasty	In-person; Video and telephone	Hispanic/Latinx; Unknown/Other	Yes		In-person				For the in-person cohort, the joint class attendance rate was significantly higher for non-White patients (non-White: 73.6%, White: 65.9%, SD ¼ 0.183) and Hispanic/Latinx patients (Hispanic/Latinx: 78.4%, non-Hispanic/Latinx: 66.7%, SD ¼ 0.259) (Table 1). For our virtual joint class cohort, attendance rates were higher for non-White, Hispanic/Latinx, non-English as a primary language, Medicare, M…	This suggests that joint classes could be offered in multiple modalities in an attempt to optimize accessibility to all TJA patients. Although this study establishes differences in joint class attendance based on both patient and class setting factors, future research is needed to determine if the demographic patterns observed modulate outcome disparities. These results can guide providers on pre…
1275	Pritchett 2022	Patient- and provider-level factors associated with telehealth utilization across a multisite, multiregional cancer practice	69219		July to August 2020 and 2021	4	Consensus	Yes	Yes	Pritchett et al, 2022	Multi-regional	Multistate	To assess changes in variables associated with telehealth visit utilization over time.	Cross sectional	Telehealth	Multiple specialties (Oncology, hematology)	Cancer	Video; In-person; Telephonevisits	Hispanic/Latinx			Video				[Non-Hispanic/Latinx] patients were less likely to use video visits than Hispanic/Latinx patients (OR, 0.965; 95% CI, 0.937 to 0.994; P 5 .0186).	We observed continuous expansion in telehealth visit utilization from 2020 to 2021. Our experiences suggest that telehealth can be integrated into cancer practices without evidence of duplicative care. Future work should examine sustainable reimbursement structures and policies to ensure accessibility of telehealth as a means to facilitate equitable, patient-centered cancer care.
626	Rockholt 2023	Implementing Telemedicine During the COVID-19 Pandemic: Disparities in Utilization in an Urban Pain Medicine Practice	7213		March 20, 2020 and June 1, 2020 and June 2, 2020 - October, 2021	19.2	Consensus	Yes	Yes	Rockholt et al., 2023	Northeast	New York	to evaluate the impact of sociodemographic factors in telemedicine utilization during and after the COVID-19 pandemic.	Cohort	Telehealth; Telemedicine	Pain medicine	Multiple conditions	In-person; Video and telephone	Black; Hispanic/Latinx; Asian; Unknown/Other	Yes	In-person		In-person			Follow-up visits, female gender, white race, patients residing outside of Manhattan and Staten Island, and patients insured through commercial/private health insurance were all positively associated with the utilization of telemedicine post-lockdown (OR >1; p < 0.05). In contrast, older patients, racial and ethnic minorities such as Asians, African Americans/Black and Hispanic/Latinx/Latino, pati…	This study examined the demographics of patients that utilize telemedicine in pain management clinics. We found disparities in the utilization of telemedicine services. Our results show that most telemedicine visits were used for follow-up visits. Telemedicine users were more likely to be younger, white, residing further away from the hospital, and privately insured. In contrast, older patients, …
1039	Schenker 2022	Are We Reaching Everyone? A Cross-Sectional Study of Telehealth Inequity in the COVID-19 Pandemic in an Urban Academic Pediatric Primary Care Clinic	5385		March 15, 2020, to August 31, 2020	5	Consensus	Yes	Yes	Schenker et al., 202	West	California	To investigate if telehealth implementation at an academic pediatric practice led to disparities in health care access	Cross sectional	Telehealth	pediatrics	Multiple conditions	Video; In-person	Black; Hispanic/Latinx; Asian; NA/AN; Unknown/Other	Yes	Video; In-person	Video; In-person	Video; In-person	Other: Video & In-person	Video; In-person	The only significant difference in patient demographics between in-person and telehealth visits during the pandemic was age (Table 2). No significant differences were seen in primary spoken language, requests for an interpreter, insurance type, or racial self-identification.	Our study demonstrates that there were disparities in who accessed any type of care from our clinic during the first 5 months of the COVID-19 pandemic and that patients with public insurance were less likely to be seen with telehealth. These findings underscore the importance of clinical outreach to all patient popula- tions, particularly those who have not been seen yet during the pandemic, to e…
673	Sen 2022	Disparities in Telehealth Utilization in a Population of Publicly Insured Children During the COVID-19 Pandemic	106478		March to December 2020	9	Consensus	Yes	Yes	Sen et al., 2022	South	Alabama	The primary purpose was to examine differences in telehealth use by enrollee characteristics.	Cohort	Telehealth	Pediatrics	Multiple conditions	In-person; Video and telephone	Black; Hispanic/Latinx; NA/AN; Unknown/Other	Yes	In-person	In-person		In-person		Significant differences were observed in telehealth use by race/ethnicity, with Native Americans having the highest rate of use (18.4%) followed by NH White (15.1%), NH Black (12.4%), and Hispanic/Latinx (10.8%) children. Compared with the reference category of NH White, NH Black and Hispanic/Latinx children had lower odds of telehealth use (odds ratio [OR]: 0.81, 95% confidence interval [CI] [0.…	The authors found evidence of disparities in telehealth use by race/ethnicity, rurality, and family income among publicly insured children in Alabama. At the same time, telehealth services were used to enable enrollee access to General Pediatrics/Family Practice care and Mental and Behavioral Health Specialists. This suggests that continuing telehealth for certain services beyond the pandemic wil…
1297	Sen 2023	Telehealth use among pediatric Alabama Medicaid enrollees, March-December 2020: Variations by race/ethnicity & place of residence	637792		March to December 2020	9	Consensus	Yes	Yes	Sen et al., 2023	South	Alabama	The study investigated telehealth use variation by race/ethnicity and place of residence for the pediatric enrollees of the Alabama Medicaid program	Cross sectional	Telehealth	Pediatrics	multiple specialities	In-person; Video and telephone	Black; Hispanic/Latinx; Asian; NA/AN; Unknown/Other	Yes	In-person	In-person	In-person			compared to the reference group of NHW children, NHB children 81% as likely, Hispanic/Latinx children 55% as likely, and Asian children 46% as likely to have any telehealth use (p<0.05 in all cases).	One of the key disparities in telehealth use that emerged from this study’s results is by race/ethnicity. While children of all other races/ethnicities had lower telehealth use rates than NHW children, the differences were especially stark for Hispanic/Latinx and Asian children, who were only about half as likely to use telehealth as NHW children. In contrast, NHB children 80% as likely to use an…
1046	Shao 2022	Inequity in Telemedicine Use Among Patients with Cancer in the Deep South During the COVID-19 Pandemic		50519	March 2020 to December 2020	9	Consensus	Yes	Yes	Shao et al., 2022	South	Alabama	To determine whether there is an equitable distribution of patients benefiting from the rise in telemedicine use in patients with cancer at the largest healthcare center in Alabama	Cohort	Telehealth; Telemedicine	oncology	Multiple conditions	Video; In-person; Telephone; Video and telephone	Black; Hispanic/Latinx; Asian; Unknown/Other	Yes	In-person	In-person	In-person			Patients using video visits were more likely to be White (73.6%) and less likely to be Black (18.4%) compared with those using phone visits (67.9% White, 25.8% Black. On adjusted analysis, patients with Black race (OR 0.69, 95%CI 0.60-0.81) were less likely to have their telemedicine visit with video. Black race independently lowered odds of video use when adjusting for age (OR 0.61, 95% 0.54-0.6…	Telemedicine use, specifically with video, is significantly lower among historically vulnerable populations. Understanding barriers to telemedicine use and preferred modalities of communication among different populations will help inform insurance reimbursement and interventions at different socioecological levels to ensure the continued evolution of telemedicine is equitable.
1313	Stevens 2020	Telehealth use by age and race at a single academic medical center during the COVID-19 pandemic: Retrospective Cohort study		129844	March 2 and June 10, 2020	3.3	Consensus	Yes	Yes	Stevens et al., 2020	Northeast	Massachusetts	investigated whether telehealth use was consistent and equitable across age, race, and gender.	Cohort	Telehealth; Telemedicine	multiple specialties	Multiple conditions	In-person; Video and telephone	Black; Hispanic/Latinx; Asian; Unknown/Other	Yes	Video and telephone	Video and telephone	Video and telephone			Overall, Black (n=9414 of 15,423, 61%) and White (n=37,620 of 63,397, 59.3%) patients used telehealth rather than In-person at higher rates; Asian patients used telehealth the least (n=3162 of 5661, 55.9%) (Figure 1). Patients with “unknown” racial designations displayed the lowest rates of telehealth use (P<.001). White patients used video technology significantly more (25% of telehealth visits)…	Asian and White patients accessed care less than Black and Hispanic/Latinx patients compared to baseline. Black and White patients accessed telehealth care more than Hispanic/Latinx and Asian patients. Patients with an “unknown” racial or ethnic designation upon registration had the least access to care. Black, Asian, and Hispanic/Latinx patients were less likely to use video technology than Whit…
748	Tobin 2023	Demographic Predictors of Telehealth Use for Integrated Psychological Services in Primary Care During the COVID-19 Pandemic		1075	January 1, 2020 - December 31, 2020.	12	Consensus	Yes	Yes	Tobin et al., 2023	Midwest	Michigan	To better understand racial and psychosocial factors associated with patient utilization of integrated psychological services via telehealth during the COVID-19 pandemic within a diverse primary care clinic	Cohort	Telehealth	primary care	psychological conditions	Video; In-person; Telephonevisits	Black; Unknown/Other	Yes	Video					On multivariate logistic regression, Black (OR 3.85, p<0.05) patients compared to White patients were more likely to complete audio-only visits than video visits	Results suggest that older adult patients, Black patients, and patients with Medicare or Medicare were more likely to utilize audio visits over video visits with small effect sizes for age and medium effect sizes for race and insurance payor. Prior work has postulated many reasons why Black patients may prefer in-person care, instead of telehealth care, including concerns of confidentiality, qual…
759	Uscher-Pines et al., 2022	Use of Telehealth Across Pediatric Subspecialties Before and During the COVID-19 Pandemic	549306	1800000	May 1, 2020, to April 30, 2021	36	Consensus	Yes	Yes	Uscher-Pines et al., 2022	West	California	To characterize trends in telehealth use before and during the COVID-19 pandemic across pediatric subspecialties and the association of delivery change with no-show rates and access disparities.	Cohort	Telehealth	pediatric	Multiple conditions	In-person; Video and telephone	Black; Hispanic/Latinx; Asian; Unknown/Other	Yes	In-person	In-person	Video and telephone			Hispanic/Latinx patients, patients who preferred a language other than English, and patients with Medicaid comprised a smaller proportion of patients seen via telehealth compared with in person during the pandemic period.
766	Vaughan 2023	Remote Care Adoption in Underserved Congenital Heart Disease Patients During the COVID-19 Era	5410		March 2020 to December 2020	9	Consensus	Yes	Yes	Vaughan et al., 2023	South	Texas	to (1) assess the adoption of telemedicine during the COVID-19 pandemic, (2) determine rates of patient portal activation during the pandemic and (3) determine if there were associated socioeconomic disparities in adoption of these remote care technologies for pediatric cardiology patients.	Cohort	Telehealth; Telemedicine	Cardiology	Congenital Heart Disease	In-person; Video and telephone	Black; Hispanic/Latinx; Asian; NA/AN; NH/PI; Unknown/Other	Yes	In-person	In-person	In-person	In-person	In-person	Sex, race/ethnicity, primary language, and zip code were not associated with differences in telemedicine adoption.	The rapid introduction in telemedicine during the pandemic did not substantially increase telemedicine adop- tion in our pediatric cardiology outpatient clinic as has been described in other studies [15]. However, it also reassuringly did not worsen the gap in telemedicine use for racial/ethnic minorities and Spanish speakers
797	Weber 2020	Characteristics of telehealth users in NYC for COVID-related care during the coronavirus pandemic	52585	76845	March 20, 2020 - May 18, 2020	2	Consensus	Yes	Yes	Weber et al., 2020	Northeast	New York	To explore whether racial/ethnic differences in telehealth use existed during the peak pandemic period among NYC patients seeking care for COVID-19 related symptoms.	Cross sectional	Telehealth	Multiple specialties	COVID-19	In-person; Video and telephone	Black; Hispanic/Latinx; Asian; Unknown/Other	Yes	In-person	In-person	Video and telephone	Other:		Whites and Asians have higher predicted probabilities (46.7% and 40.4%, respectively) of using telehealth during the pandemic than either the ER (28.4%, both), or an office visit (24.9% and 31.2%), while Blacks and Hispanic/Latinxs are most likely (60.1% and 48.2%) to use the ER than either telehealth (23.1% and 31.9%), or office (16.9% and 19.9%) visits.	Policy makers and healthcare leaders must be careful to address sociodemographic heterogeneity in telehealth use to prevent further exacerbating disparities overall.
1332	Weber 2023	Recent Telehealth Utilization at a Large Federally Qualified Health Center System: Evidence of Disparities Even Within Telehealth Modalities	121072	837776	January 2020 to June 2021	18	Consensus	Yes	Yes	Weber et al., 2023	Northeast	New York	To explore overall trends as well as racial/ethnic disparities in utilization of different telehealth modalities (Telephonevs. televideo) at federally qualified health centers (FQHCs) during the COVID-19 pandemic.	Cohort	Telehealth	multiple specialities	Multiple conditions	Video; In-person; Telephonevisits	Black; Hispanic/Latinx; Asian; Unknown/Other	Yes	In-person	In-person	In-person	Other:		Black, non-English, rural, older, and Medicaid patients had significantly higher Telephonevisits than televideo visits. Black and Hispanic/Latinx patients, non-English speakers, older patients, and Medicaid patients are all significantly more likely to use Telephonevisits (p < 0.001	Finally, data showing high use of telehealth overall—especially in populations served by FQHCs—may be misleading if in actuality some of telehealth use represents telephonic use, and if there are disparities in telephonic versus televideo visits. Better data that detail telehealth modalities should be reported where possible.
1337	Wood 2021	Visit Trends and Factors Associated with Telemedicine uptakeamong Persons with HIV during the COVID-19 Pandemic	2240		March 16 and December 31, 2020	8.5	Consensus	Yes	Yes	Wood et al., 2021	West	Washington	to evaluate temporal trends in both video and phone visits during multiple phases of social distancing measures and examined factors associated specifically with video visit uptake.	Cohort	Telemedicine	HIV	HIV/AIDS	Video; In-person; Telephone; Video and telephone	Black; Asian; NH/PI	Yes	In-person	In-person; Video and telephone	In-person		In-person	On multivariate analysis that included these factors as well as Latinx ethnicity, persons with HIV age 50–65 were less likely to complete a video visit com- pared with PWH age 18–35 (adjusted odds ratio [aOR], 0.75; Black PWH were less likely to complete a video visit as compared with White PWH (aOR, 0.81; 95% CI, 0.65–0.99; P = .04), as were Asian or Pacific Islander PWH as compared with White P…	The trends in video visit use in this outpatient HIV practice are informative and show that video visit uptakehas been modest during the pandemic and has leveled off at ~1 in 10 encounters. We anticipate that video visits will remain an important option for patients with barriers to in-person appointments (eg, dis- tance or lack of transportation), but need to better understand why video visits h…
1801		Older adults' access to primary care: Gender, racial, and ethnic disparities in telemedicine					Consensus	Yes	Yes	Ryskina et al. 2021	Northeast	Pennsylvania	Our objectives were to (1) examine older adults’ use of telemedicine versus in-person primary care; and (2) compare hospitalization for ambulatory care-sensitive conditions (ACSCs) between the groups.	Cross sectional	Telehealth; Telemedicine	Primary care	Multiple conditions	In-person; Telephone; Video and telephone	Black; Hispanic/Latinx; Asian; Unknown/Other	Yes	Video and telephone	Video and telephone	Video and telephone			Black (vs. White) patients had higher odds of using telemedicine (aOR, 1.30; 95% CI, 1.14–1.47) and Hispanic/Latinx (vs. not Hispanic/Latinx) patients had lower odds (aOR, 0.63; 95% CI, 0.42–0.92).	These findings support the use of telemedicine for primary care access for older adults. However, the observed disparities highlight the need to improve care quality and equity regardless of visit modality.

## Sheet: Quant Analyses
Modality Uptake	N Papers Exclusive	N Papers Inclusive	Black	Hispanic/Latinx	Asian	NA/AN	NH/PI
Video and telephone	1	44	15	14	8	2	1
In-person	0	70	37	33	24	7	7
Telephone	10	72	11	10	3	2	2
Video	43	43	6	8	7	1	1
Telephone and In-person (combined)	0	0	1	1	1	1	0
Race Representations	N Papers All	Increased uptake	Decreased uptake	Mixed uptake
Black	73	31	27	15	73
Hispanic/Latinx	66	28	24	14	66
Asian	45	15	17	13	45
NA/AN	18	4	8	6	18
NH/PI	13	4	7	2	13
Unknown/Other	70	28	27	14	69
Geographic regions	N Papers All		Comparisons	N Paper All	Increased uptake	Decreased uptake	Mixed uptake	Black	Hispanic/Latinx	Asian	NA/AN	NH/PI
South	16		In-person; Video and telephone	31	9	15	7	29	29	20	9	5
Northeast	27		Video; In-person; Telephone	23	13	9	6	28	22	16	6	6
West	14		Video and telephone	1	1	0	0	1	1	0	0	0
Multi-regional	13		Video; In-person	5	0	4	1	5	4	3	1	0
Midwest	7		Video; In-person; Telephone; Video and telephone	7	4	2	1	7	6	5	0	1
			Video; In-person; Video and telephone	2	0	1	1	2	2	1	1	1
			Video; Telephone	5	5	0	0	5	5	3	1	1
Study design	N Papers All		In-person; Telephone; Video and telephone	2	2	0	0	2	2	1	0	0
Cross sectional	31		Video; Telephone; Video and telephone	1	1	0	0	1	1	1	0	0
Cohort	46
Clinical Specialties	N Papers All		Terminology	N Papers Inclusive	N Papers Exclusive	N Papers Both
Specialty care	30		Telehealth	66	36	30
Surgery	5		Telemedicine	41	11	30
Primary care	14
Multiple specialities	23
Behavioral health	5
			Clinical Condition Grouper	N Papers All	Increased uptake	Decreased uptake	Mixed uptake
			Single condition	20	9	7	4
Clinical Conditions	N Papers All		N/A	0	0	0	0
Please indicate the clinical condition under study(if there were Multiple condition, please write "Multiple conditions" below)	1		Multiple conditions	55	20	22	11
Bariatric surgery	1		Ambiguous or Unclear Conditions	2	2	0	0											Specialty care
Neurosurgery	1																	Surgery
Multiple conditions	54																	Primary care
Ambulatory Sensitive Conditions	1		Utilization category	N Papers All														Multiple specialities
Cancer	2		Increased uptake	31														Behavioral health
HIV	2		Decreased uptake	29
Musculoskeletal disorders	1		Mixed uptake	15
Prenatal care	1		Increased uptake (mixed for differentiated analysis)
Diabetes mellitus	1
diabetes	1		Modality and Utilization Intersection	Increased uptake	Decreased uptake	Mixed uptake
N/A	1		Video and telephone	34	18	9
Cirrhosis	1		In-person	24	29	15
Contraception care	1		Telephone	0	0	0
stroke and cerebrovascular diseases	1		Video	0	0	0
Addiction treatment	1		Telephone and In-person (combined)	0	0	0
Total joint arthroplasty	1
Multiple specialities	1		#REF!	N Papers All
psychological conditions	1			0
Congenital Heart Disease	1			0
COVID-19	1			0
Epilepsy	1			0
HIV/AIDS	1
			Continuous Metrics	Duration (months)	Patients	Encounters
States	N Papers		N Papers	77	53	42
Alabama	3		Mean	8.1226	149761	165596
Alaska	1		SE	0.79308	54414.7	72608.5
Arizona	1		Median	6.3	11326	12224
Arkansas	0		IQR1	3.3	2031	2303.5
California	13		IQR3	10	64011	73550
Colorado	2		Total		7937340	6955019
Connecticut	4		Pre-Post COVID-19 analyses	N Papers All	Increased uptake	Decreased uptake	Mixed uptake
Delaware	1		Yes	17	8	7	2
Florida	0		No	58	21	22	13
Georgia	1
Hawaii	2
Idaho	0		Geography	Increased uptake	Decreased uptake	Mixed uptake
Illinois	2		South	6	9	1
Indiana	0		Northeast	10	11	6
Iowa	0		West	5	3	5
Kansas	0		Multi-regional	8	2	2
Kentucky	0		Midwest	2	4	1
Louisiana	0
Maine	0
Maryland	1		Multiple specialties categories	Increased uptake	Decreased uptake	Mixed uptake
Massachusetts	4		Specialty care	9	14	7
Michigan	3		Surgery	4	1	0
Minnesota	0		Primary care	5	5	3
Mississippi	0		Multiple specialities	10	7	5
Missouri	0		Behavioral health	3	2	0
Montana	1
Nebraska	0
Nevada	1		Unit of Analyses	Increased uptake	Decreased uptake	Mixed uptake
New Hampshire	0		Patients	21	20	10
New Jersey	0		Encounters	16	16	10
New Mexico	2
New York	11
North Carolina	5
North Dakota	0
Ohio	2
Oklahoma	0
Oregon	1
Pennsylvania	4
Rhode Island	1
South Carolina	1
South Dakota	0
Tennessee	2
Texas	4
Utah	0
Vermont	0
Virginia	0
Washington	3
West Virginia	0
Wisconsin	0
Wyoming	0
National	9
Multi	10
DC	2

## Sheet: FORMULA Quant Analyses Citation
Modality Uptake	N Papers Exclusive	N Papers Inclusive	Black	Hispanic/Latinx	Asian	NA/AN	NH/PI
Video and telephone	Almandoz 2023, Anderson 2023, Annapragada 2022, Bustamante 2023, Campos-Castillo 2021, Childs 2021, Chumbler 2023, Cordasco 2022, D'Amico 2023, Der-Martirosian 2022, Drake 2022, Eruchalu 2022, Flowers 2024, French 2024, Gao 2022, Hill 2021, Huang 2022, Jallow 2022, Khatana 2022, Kolb 2021, Lambert 2021, Lau 2022, Lee 2023, Lin 2023, Lott 2021, Mahmud 2022, Merz-Herrala 2023, Naqvi 2023, Osmanlliu…	Almandoz 2023, Anderson 2023, Annapragada 2022, Bustamante 2023, Campos-Castillo 2021, Childs 2021, Chumbler 2023, Cordasco 2022, D'Amico 2023, Der-Martirosian 2022, Drake 2022, Eruchalu 2022, Flowers 2024, French 2024, Gao 2022, Hill 2021, Huang 2022, Jallow 2022, Khatana 2022, Kolb 2021, Lambert 2021, Lau 2022, Lee 2023, Lin 2023, Lott 2021, Mahmud 2022, Merz-Herrala 2023, Naqvi 2023, Osmanlliu…	Almandoz 2023, Annapragada 2022, Bustamante 2023, Campos-Castillo 2021, Childs 2021, Chumbler 2023, Cordasco 2022, Der-Martirosian 2022, Eberly 2020, Ekwegh 2023, French 2024, Mahmud 2022, Merz-Herrala 2023, Palzes 2023, Ryskina 2021, Stevens 2020	Almandoz 2023, Campos-Castillo 2021, Childs 2021, Chumbler 2023, Cordasco 2022, Eberly 2020, French 2024, Khatana 2022, Mahmud 2022, Naqvi 2023, Palzes 2023, Ryskina 2021, Shehan 2021, Stevens 2020	Jallow 2022, Mahmud 2022, Naqvi 2023, Palzes 2023, Ryskina 2021, Stevens 2020, Uscher-Pines et al., 2022, Weber 2020	Lott 2021, Merz-Herrala 2023, Palzes 2023	Lott 2021, Palzes 2023
In-person	Almandoz 2023, Anderson 2023, Annapragada 2022, Brown 2021, Bustamante 2023, Campos-Castillo 2021, Campos-Castillo 2022, Chen 2022, Chen 2023, Childs 2021, Chunara 2021, Cordasco 2022, Cousins 2022, D'Amico 2023, Darrat 2021, Der-Martirosian 2022, Drake 2022, Duan 2022, Eberly 2020, Ekwegh 2023, Eruchalu 2022, Esper 2021, Flowers 2024, Freed 2023, French 2024, Friedman 2022, Gao 2022, Govier 2022…	Almandoz 2023, Anderson 2023, Annapragada 2022, Brown 2021, Bustamante 2023, Campos-Castillo 2021, Campos-Castillo 2022, Chen 2022, Chen 2023, Childs 2021, Chunara 2021, Cordasco 2022, Cousins 2022, D'Amico 2023, Darrat 2021, Der-Martirosian 2022, Drake 2022, Duan 2022, Eberly 2020, Ekwegh 2023, Eruchalu 2022, Esper 2021, Flowers 2024, Freed 2023, French 2024, Friedman 2022, Gao 2022, Govier 2022…	Anderson 2023, Brown 2021, Chen 2022, Chen 2023, Chunara 2021, Cousins 2022, D'Amico 2023, Drake 2022, Duan 2022, Esper 2021, Flowers 2024, Freed 2023, Friedman 2022, Gao 2022, Govier 2022, Haynes 2021, Hill 2021, Huang 2022, Jallow 2022, Khatana 2022, Kolb 2021, Kummer 2022, Lambert 2021, Lin 2023, Lott 2021, Merz-Herrala 2023, Naqvi 2023, Rametta 2020, Rockholt 2023, Rovner 2021, Schenker 2022,…	Anderson 2023, Brown 2021, Bustamante 2023, Chen 2022, Chunara 2021, Cousins 2022, D'Amico 2023, Der-Martirosian 2022, Drake 2022, Duan 2022, Flowers 2024, Freed 2023, Gao 2022, Govier 2022, Haynes 2021, Hill 2021, Huang 2022, Jallow 2022, Kolb 2021, Lin 2023, Lott 2021, Merz-Herrala 2023, Pitaro 2022, Rametta 2020, Rockholt 2023, Sen 2022, Sen 2023, Shao 2022, Uscher-Pines et al., 2022, Vaughan …	Anderson 2023, Bustamante 2023, Chunara 2021, D'Amico 2023, Drake 2022, Duan 2022, Eberly 2020, Esper 2021, Gao 2022, Govier 2022, Haynes 2021, Huang 2022, Kummer 2022, Lin 2023, Lott 2021, Merz-Herrala 2023, Rametta 2020, Rockholt 2023, Schenker 2022, Sen 2023, Shao 2022, Shehan 2021, Vaughan 2023, Weber 2023, Wong 2021, Wood 2021	D'Amico 2023, Drake 2022, Govier 2022, Haynes 2021, Kummer 2022, Lott 2021, Sen 2022, Vaughan 2023, Wong 2021	D'Amico 2023, Drake 2022, Govier 2022, Kummer 2022, Lott 2021, Vaughan 2023, Wong 2021, Wood 2021
Telephone	Brown 2021, Campos-Castillo 2022, Chen 2022, Chen 2023, Cousins 2022, Darrat 2021, Der-Martirosian 2022, Eberly 2020, Ekwegh 2023, Ennis 2022, Eruchalu 2022, Esper 2021, Freed 2023, French 2024, Friedman 2022, Govier 2022, Grefe 2023, Haynes 2021, He 2023, Kummer 2022, Kusters 2023, Lamb 2022, Lau 2022, Lee 2023, Mueller 2022, Naqvi 2023, Neeman 2022, Osmanlliu 2023, Pagan 2021, Pritchett 2022, R…	Almandoz 2023, Anderson 2023, Annapragada 2022, Brown 2021, Bustamante 2023, Campos-Castillo 2021, Campos-Castillo 2022, Chen 2022, Chen 2023, Childs 2021, Chumbler 2023, Cordasco 2022, Cousins 2022, D'Amico 2023, Darrat 2021, Der-Martirosian 2022, Drake 2022, Eberly 2020, Ekwegh 2023, Ennis 2022, Eruchalu 2022, Esper 2021, Flowers 2024, Freed 2023, French 2024, Friedman 2022, Gao 2022, Govier 20…	Almandoz 2023, Annapragada 2022, Bustamante 2023, Campos-Castillo 2021, Campos-Castillo 2022, Childs 2021, Chumbler 2023, Cordasco 2022, Der-Martirosian 2022, Eberly 2020, Ekwegh 2023, Ennis 2022, Eruchalu 2022, French 2024, Grefe 2023, Haynes 2021, He 2023, Lau 2022, Lee 2023, Mahmud 2022, Merz-Herrala 2023, Naqvi 2023, Neeman 2022, Osmanlliu 2023, Palzes 2023, Ryskina 2021, Schifeling 2020, Ste…	Almandoz 2023, Campos-Castillo 2021, Chen 2023, Childs 2021, Chumbler 2023, Cordasco 2022, Eberly 2020, Eruchalu 2022, French 2024, Grefe 2023, Haynes 2021, He 2023, Khatana 2022, Lau 2022, Lee 2023, Mahmud 2022, Naqvi 2023, Neeman 2022, Osmanlliu 2023, Palzes 2023, Ryskina 2021, Schifeling 2020, Shehan 2021, Stevens 2020, Ye 2021	Haynes 2021, Jallow 2022, Lee 2023, Mahmud 2022, Naqvi 2023, Neeman 2022, Palzes 2023, Ryskina 2021, Schifeling 2020, Stevens 2020, Uscher-Pines et al., 2022, Weber 2020	Haynes 2021, Kusters 2023, Lott 2021, Merz-Herrala 2023, Palzes 2023, Ye 2021	Haynes 2021, Lott 2021, Neeman 2022, Palzes 2023, Ye 2021
Video	#N/A	Almandoz 2023, Anderson 2023, Annapragada 2022, Brown 2021, Bustamante 2023, Campos-Castillo 2021, Campos-Castillo 2022, Chen 2022, Chen 2023, Childs 2021, Chumbler 2023, Chunara 2021, Cordasco 2022, Cousins 2022, D'Amico 2023, Darrat 2021, Der-Martirosian 2022, Drake 2022, Duan 2022, Eberly 2020, Ekwegh 2023, Ennis 2022, Eruchalu 2022, Esper 2021, Flowers 2024, Freed 2023, French 2024, Friedman …	Almandoz 2023, Annapragada 2022, Bustamante 2023, Campos-Castillo 2021, Childs 2021, Chumbler 2023, Cordasco 2022, Darrat 2021, Der-Martirosian 2022, Eberly 2020, Ekwegh 2023, French 2024, Lamb 2022, Mahmud 2022, Merz-Herrala 2023, Mueller 2022, Naqvi 2023, Pagan 2021, Palzes 2023, Ryskina 2021, Stevens 2020, Tobin 2023, Wegermann 2022	Almandoz 2023, Campos-Castillo 2021, Campos-Castillo 2022, Childs 2021, Chumbler 2023, Cordasco 2022, Eberly 2020, Ennis 2022, French 2024, Khatana 2022, Lamb 2022, Mahmud 2022, Mueller 2022, Naqvi 2023, Pagan 2021, Palzes 2023, Pritchett 2022, Ryskina 2021, Schenker 2022, Shehan 2021, Stevens 2020, Wegermann 2022	Chen 2023, Cousins 2022, Esper 2021, Jallow 2022, Lamb 2022, Lau 2022, Mahmud 2022, Mueller 2022, Naqvi 2023, Pagan 2021, Palzes 2023, Ryskina 2021, Stevens 2020, Uscher-Pines et al., 2022, Weber 2020, Ye 2021	Lott 2021, Merz-Herrala 2023, Pagan 2021, Palzes 2023	Lott 2021, Pagan 2021, Palzes 2023
Telephone and In-person (combined)		#N/A	#N/A	#N/A	#N/A	#N/A	#N/A
Race Representations	N Papers All	Increased uptake	Decreased uptake	Mixed uptake
Black	Almandoz 2023, Anderson 2023, Annapragada 2022, Brown 2021, Bustamante 2023, Campos-Castillo 2021, Campos-Castillo 2022, Chen 2022, Chen 2023, Childs 2021, Chumbler 2023, Chunara 2021, Cordasco 2022, Cousins 2022, D'Amico 2023, Darrat 2021, Der-Martirosian 2022, Drake 2022, Duan 2022, Eberly 2020, Ekwegh 2023, Ennis 2022, Eruchalu 2022, Esper 2021, Flowers 2024, Freed 2023, French 2024, Friedman …	Almandoz 2023, Anderson 2023, Annapragada 2022, Campos-Castillo 2021, Campos-Castillo 2022, Childs 2021, Chumbler 2023, Cordasco 2022, Darrat 2021, Ekwegh 2023, Ennis 2022, Eruchalu 2022, French 2024, Grefe 2023, He 2023, Lamb 2022, Lau 2022, Lee 2023, Mahmud 2022, Mueller 2022, Naqvi 2023, Neeman 2022, Osmanlliu 2023, Pagan 2021, Palzes 2023, Ryskina 2021, Schifeling 2020, Stevens 2020, Tobin 20…	Brown 2021, Chen 2022, Chunara 2021, D'Amico 2023, Drake 2022, Duan 2022, Flowers 2024, Freed 2023, Friedman 2022, Gao 2022, Govier 2022, Hill 2021, Huang 2022, Kolb 2021, Kummer 2022, Lambert 2021, Lin 2023, Rametta 2020, Rockholt 2023, Rovner 2021, Sen 2022, Sen 2023, Shao 2022, Vaughan 2023, Walters 2021, Weber 2023, Wood 2021	Bustamante 2023, Chen 2023, Cousins 2022, Der-Martirosian 2022, Eberly 2020, Esper 2021, Haynes 2021, Jallow 2022, Khatana 2022, Lott 2021, Merz-Herrala 2023, Schenker 2022, Shehan 2021, Uscher-Pines et al., 2022, Weber 2020
Hispanic/Latinx	Almandoz 2023, Anderson 2023, Brown 2021, Bustamante 2023, Campos-Castillo 2021, Campos-Castillo 2022, Chen 2022, Chen 2023, Childs 2021, Chumbler 2023, Chunara 2021, Cordasco 2022, Cousins 2022, D'Amico 2023, Der-Martirosian 2022, Drake 2022, Duan 2022, Eberly 2020, Ennis 2022, Eruchalu 2022, Flowers 2024, Freed 2023, French 2024, Gao 2022, Govier 2022, Grefe 2023, Haynes 2021, He 2023, Hill 202…	Almandoz 2023, Anderson 2023, Campos-Castillo 2021, Campos-Castillo 2022, Childs 2021, Chumbler 2023, Cordasco 2022, Ennis 2022, Eruchalu 2022, French 2024, Grefe 2023, He 2023, Lamb 2022, Lau 2022, Lee 2023, Mahmud 2022, Mueller 2022, Naqvi 2023, Neeman 2022, Osmanlliu 2023, Pagan 2021, Palzes 2023, Pritchett 2022, Ryskina 2021, Schifeling 2020, Stevens 2020, Wegermann 2022, Ye 2021	Brown 2021, Chen 2022, Chunara 2021, D'Amico 2023, Drake 2022, Duan 2022, Flowers 2024, Freed 2023, Gao 2022, Govier 2022, Hill 2021, Huang 2022, Kolb 2021, Lambert 2021, Lin 2023, Pitaro 2022, Rametta 2020, Rockholt 2023, Sen 2022, Sen 2023, Shao 2022, Vaughan 2023, Walters 2021, Weber 2023	Bustamante 2023, Chen 2023, Cousins 2022, Der-Martirosian 2022, Eberly 2020, Haynes 2021, Jallow 2022, Khatana 2022, Lott 2021, Merz-Herrala 2023, Schenker 2022, Shehan 2021, Uscher-Pines et al., 2022, Weber 2020
Asian	Anderson 2023, Bustamante 2023, Chen 2023, Chunara 2021, Cousins 2022, D'Amico 2023, Drake 2022, Duan 2022, Eberly 2020, Esper 2021, Gao 2022, Govier 2022, Haynes 2021, Huang 2022, Jallow 2022, Kummer 2022, Lamb 2022, Lau 2022, Lee 2023, Lin 2023, Lott 2021, Mahmud 2022, Merz-Herrala 2023, Mueller 2022, Naqvi 2023, Neeman 2022, Osmanlliu 2023, Pagan 2021, Palzes 2023, Rametta 2020, Rockholt 2023,…	Anderson 2023, Lamb 2022, Lau 2022, Lee 2023, Mahmud 2022, Mueller 2022, Naqvi 2023, Neeman 2022, Osmanlliu 2023, Pagan 2021, Palzes 2023, Ryskina 2021, Schifeling 2020, Stevens 2020, Ye 2021	Chunara 2021, D'Amico 2023, Drake 2022, Duan 2022, Gao 2022, Govier 2022, Huang 2022, Kummer 2022, Lin 2023, Rametta 2020, Rockholt 2023, Sen 2023, Shao 2022, Vaughan 2023, Weber 2023, Wong 2021, Wood 2021	Bustamante 2023, Chen 2023, Cousins 2022, Eberly 2020, Esper 2021, Haynes 2021, Jallow 2022, Lott 2021, Merz-Herrala 2023, Schenker 2022, Shehan 2021, Uscher-Pines et al., 2022, Weber 2020
NA/AN	Cousins 2022, D'Amico 2023, Drake 2022, Govier 2022, Haynes 2021, Kummer 2022, Kusters 2023, Lott 2021, Merz-Herrala 2023, Pagan 2021, Palzes 2023, Schenker 2022, Sen 2022, Sen 2023, Shehan 2021, Vaughan 2023, Wong 2021, Ye 2021	Kusters 2023, Pagan 2021, Palzes 2023, Ye 2021	D'Amico 2023, Drake 2022, Govier 2022, Kummer 2022, Sen 2022, Sen 2023, Vaughan 2023, Wong 2021	Cousins 2022, Haynes 2021, Lott 2021, Merz-Herrala 2023, Schenker 2022, Shehan 2021
NH/PI	D'Amico 2023, Drake 2022, Govier 2022, Haynes 2021, Kummer 2022, Lott 2021, Neeman 2022, Pagan 2021, Palzes 2023, Vaughan 2023, Wong 2021, Wood 2021, Ye 2021	Neeman 2022, Pagan 2021, Palzes 2023, Ye 2021	D'Amico 2023, Drake 2022, Govier 2022, Kummer 2022, Vaughan 2023, Wong 2021, Wood 2021	Haynes 2021, Lott 2021
Unknown/Other	Almandoz 2023, Anderson 2023, Brown 2021, Bustamante 2023, Campos-Castillo 2021, Campos-Castillo 2022, Chen 2022, Chen 2023, Childs 2021, Chumbler 2023, Chunara 2021, Cordasco 2022, D'Amico 2023, Darrat 2021, Der-Martirosian 2022, Drake 2022, Duan 2022, Eberly 2020, Ennis 2022, Eruchalu 2022, Esper 2021, Flowers 2024, Freed 2023, French 2024, Friedman 2022, Gao 2022, Govier 2022, Grefe 2023, Hayn…	Almandoz 2023, Anderson 2023, Campos-Castillo 2021, Campos-Castillo 2022, Childs 2021, Chumbler 2023, Cordasco 2022, Darrat 2021, Ennis 2022, Eruchalu 2022, French 2024, Grefe 2023, He 2023, Lamb 2022, Lau 2022, Lee 2023, Mahmud 2022, Mueller 2022, Naqvi 2023, Neeman 2022, Osmanlliu 2023, Pagan 2021, Palzes 2023, Ryskina 2021, Schifeling 2020, Stevens 2020, Tobin 2023, Wegermann 2022, Ye 2021	Brown 2021, Chen 2022, Chunara 2021, D'Amico 2023, Drake 2022, Duan 2022, Flowers 2024, Freed 2023, Friedman 2022, Gao 2022, Govier 2022, Hill 2021, Huang 2022, Kolb 2021, Kummer 2022, Lambert 2021, Lin 2023, Pitaro 2022, Rametta 2020, Rockholt 2023, Sen 2022, Sen 2023, Shao 2022, Vaughan 2023, Walters 2021, Weber 2023, Wong 2021	Bustamante 2023, Chen 2023, Der-Martirosian 2022, Eberly 2020, Esper 2021, Haynes 2021, Jallow 2022, Khatana 2022, Lott 2021, Merz-Herrala 2023, Schenker 2022, Shehan 2021, Uscher-Pines et al., 2022, Weber 2020
Geographic regions	N Papers All		Comparisons	N Paper All	Increased uptake	Decreased uptake	Mixed uptake
South	Almandoz 2023, Brown 2021, Chumbler 2023, Drake 2022, Ennis 2022, Esper 2021, Freed 2023, French 2024, Gao 2022, Grefe 2023, Hill 2021, Sen 2022, Sen 2023, Shao 2022, Vaughan 2023, Wegermann 2022		In-person; Video and telephone	Almandoz 2023, Anderson 2023, Annapragada 2022, Bustamante 2023, Campos-Castillo 2021, Childs 2021, Cordasco 2022, D'Amico 2023, Flowers 2024, Gao 2022, Hill 2021, Huang 2022, Jallow 2022, Kolb 2021, Lambert 2021, Lin 2023, Lott 2021, Mahmud 2022, Merz-Herrala 2023, Palzes 2023, Pitaro 2022, Rametta 2020, Rockholt 2023, Sen 2022, Sen 2023, Shehan 2021, Stevens 2020, Uscher-Pines et al., 2022, Vau…	Almandoz 2023, Anderson 2023, Annapragada 2022, Campos-Castillo 2021, Childs 2021, Cordasco 2022, Mahmud 2022, Palzes 2023, Stevens 2020	D'Amico 2023, Flowers 2024, Gao 2022, Hill 2021, Huang 2022, Kolb 2021, Lambert 2021, Lin 2023, Pitaro 2022, Rametta 2020, Rockholt 2023, Sen 2022, Sen 2023, Vaughan 2023, Wong 2021	Bustamante 2023, Jallow 2022, Lott 2021, Merz-Herrala 2023, Shehan 2021, Uscher-Pines et al., 2022, Weber 2020
Northeast	Anderson 2023, Annapragada 2022, Chen 2022, Chen 2023, Childs 2021, Chunara 2021, Eberly 2020, Eruchalu 2022, Flowers 2024, Jallow 2022, Kolb 2021, Kummer 2022, Lamb 2022, Lambert 2021, Lau 2022, Lott 2021, Mueller 2022, Pitaro 2022, Rametta 2020, Rockholt 2023, Rovner 2021, Ryskina 2021, Shehan 2021, Stevens 2020, Weber 2020, Weber 2023, Ye 2021		Video; In-person; Telephone	Brown 2021, Campos-Castillo 2022, Chen 2022, Chen 2023, Cousins 2022, Darrat 2021, Eberly 2020, Ekwegh 2023, Esper 2021, Freed 2023, Friedman 2022, Govier 2022, Grefe 2023, Haynes 2021, He 2023, Kummer 2022, Kusters 2023, Mueller 2022, Neeman 2022, Pagan 2021, Pritchett 2022, Tobin 2023, Weber 2023	Darrat 2021, Eruchalu 2022, Grefe 2023, He 2023, Kusters 2023, Lee 2023, Mueller 2022, Naqvi 2023, Neeman 2022, Osmanlliu 2023, Pagan 2021, Pritchett 2022, Tobin 2023	Brown 2021, Chen 2022, Freed 2023, Friedman 2022, Govier 2022, Kummer 2022, Shao 2022, Weber 2023, Wood 2021	Chen 2023, Cousins 2022, Der-Martirosian 2022, Eberly 2020, Esper 2021, Haynes 2021
West	Bustamante 2023, Cousins 2022, D'Amico 2023, Darrat 2021, Der-Martirosian 2022, Duan 2022, Ekwegh 2023, Friedman 2022, Haynes 2021, Huang 2022, Neeman 2022, Osmanlliu 2023, Pagan 2021, Palzes 2023, Schenker 2022, Schifeling 2020, Tobin 2023, Uscher-Pines et al., 2022, Walters 2021, Wong 2021, Wood 2021		Video and telephone	Chumbler 2023	Chumbler 2023	#N/A	#N/A
Multi-regional	Campos-Castillo 2021, Campos-Castillo 2022, Cordasco 2022, Govier 2022, He 2023, Khatana 2022, Kusters 2023, Lee 2023, Lin 2023, Mahmud 2022, Merz-Herrala 2023, Naqvi 2023, Pritchett 2022		Video; In-person	Chunara 2021, Duan 2022, Rovner 2021, Schenker 2022, Walters 2021	#N/A	Chunara 2021, Duan 2022, Rovner 2021, Walters 2021	Schenker 2022
Midwest	Cousins 2022, D'Amico 2023, Darrat 2021, Duan 2022, Friedman 2022, Tobin 2023, Walters 2021		Video; In-person; Telephone; Video and telephone	Der-Martirosian 2022, Eruchalu 2022, Lee 2023, Naqvi 2023, Osmanlliu 2023, Shao 2022, Wood 2021	Eruchalu 2022, Lee 2023, Naqvi 2023, Osmanlliu 2023	Shao 2022, Wood 2021	Der-Martirosian 2022
			Video; In-person; Video and telephone	Drake 2022, Khatana 2022	#N/A	Drake 2022	Khatana 2022
			Video; Telephone	Ennis 2022, Lamb 2022, Schifeling 2020, Wegermann 2022, Ye 2021	Ennis 2022, Lamb 2022, Schifeling 2020, Wegermann 2022, Ye 2021	#N/A	#N/A
Study design	N Papers All		In-person; Telephone; Video and telephone	French 2024, Ryskina 2021	French 2024, Ryskina 2021	#N/A	#N/A
Cross sectional	Almandoz 2023, Brown 2021, Campos-Castillo 2021, Campos-Castillo 2022, Chen 2022, Cordasco 2022, Duan 2022, Ekwegh 2023, Ennis 2022, Esper 2021, Friedman 2022, Gao 2022, He 2023, Hill 2021, Khatana 2022, Kolb 2021, Lamb 2022, Lambert 2021, Lau 2022, Lin 2023, Naqvi 2023, Pritchett 2022, Rovner 2021, Ryskina 2021, Schenker 2022, Schifeling 2020, Sen 2023, Walters 2021, Weber 2020, Wong 2021, Ye 20…		Video; Telephone; Video and telephone	Lau 2022	Lau 2022	#N/A	#N/A
Cohort	Anderson 2023, Annapragada 2022, Bustamante 2023, Chen 2023, Childs 2021, Chumbler 2023, Chunara 2021, Cousins 2022, D'Amico 2023, Darrat 2021, Der-Martirosian 2022, Drake 2022, Eberly 2020, Eruchalu 2022, Flowers 2024, Freed 2023, French 2024, Govier 2022, Grefe 2023, Haynes 2021, Huang 2022, Jallow 2022, Kummer 2022, Kusters 2023, Lee 2023, Lott 2021, Mahmud 2022, Merz-Herrala 2023, Mueller 202…
Clinical Specialties	N Papers All		Terminology	N Papers Inclusive	N Papers Exclusive	N Papers Both
Specialty care	Almandoz 2023, Chen 2022, Cousins 2022, Darrat 2021, Duan 2022, Esper 2021, Friedman 2022, Gao 2022, Grefe 2023, Haynes 2021, Hill 2021, Jallow 2022, Kolb 2021, Kummer 2022, Lamb 2022, Lau 2022, Lott 2021, Mahmud 2022, Merz-Herrala 2023, Neeman 2022, Osmanlliu 2023, Rametta 2020, Rockholt 2023, Rovner 2021, Shao 2022, Shehan 2021, Vaughan 2023, Wegermann 2022, Wong 2021, Wood 2021		Telehealth	Almandoz 2023, Brown 2021, Bustamante 2023, Campos-Castillo 2021, Campos-Castillo 2022, Chen 2022, Chen 2023, Childs 2021, Chumbler 2023, Chunara 2021, Cordasco 2022, Cousins 2022, D'Amico 2023, Darrat 2021, Der-Martirosian 2022, Duan 2022, Ekwegh 2023, Ennis 2022, Eruchalu 2022, Flowers 2024, Freed 2023, French 2024, Friedman 2022, Gao 2022, Govier 2022, Grefe 2023, Haynes 2021, He 2023, Hill 20…	Almandoz 2023, Bustamante 2023, Campos-Castillo 2021, Campos-Castillo 2022, Chen 2023, Childs 2021, Cordasco 2022, Cousins 2022, D'Amico 2023, Darrat 2021, Der-Martirosian 2022, Ekwegh 2023, Ennis 2022, Flowers 2024, Freed 2023, French 2024, Gao 2022, Govier 2022, Grefe 2023, Haynes 2021, He 2023, Hill 2021, Kusters 2023, Merz-Herrala 2023, Mueller 2022, Palzes 2023, Pitaro 2022, Pritchett 2022, …	Brown 2021, Chen 2022, Chumbler 2023, Chunara 2021, Duan 2022, Eruchalu 2022, Friedman 2022, Huang 2022, Jallow 2022, Kolb 2021, Kummer 2022, Lamb 2022, Lambert 2021, Lau 2022, Lee 2023, Lott 2021, Mahmud 2022, Naqvi 2023, Neeman 2022, Rametta 2020, Rockholt 2023, Ryskina 2021, Schifeling 2020, Shao 2022, Shehan 2021, Stevens 2020, Vaughan 2023, Walters 2021, Wegermann 2022, Wong 2021
Surgery	Anderson 2023, Annapragada 2022, Eruchalu 2022, Lambert 2021, Ye 2021		Telemedicine	Anderson 2023, Annapragada 2022, Brown 2021, Chen 2022, Chumbler 2023, Chunara 2021, Drake 2022, Duan 2022, Eberly 2020, Eruchalu 2022, Esper 2021, Friedman 2022, Huang 2022, Jallow 2022, Khatana 2022, Kolb 2021, Kummer 2022, Lamb 2022, Lambert 2021, Lau 2022, Lee 2023, Lin 2023, Lott 2021, Mahmud 2022, Naqvi 2023, Neeman 2022, Osmanlliu 2023, Pagan 2021, Rametta 2020, Rockholt 2023, Ryskina 2021…	Anderson 2023, Annapragada 2022, Drake 2022, Eberly 2020, Esper 2021, Khatana 2022, Lin 2023, Osmanlliu 2023, Pagan 2021, Wood 2021, Ye 2021
Primary care	Brown 2021, Campos-Castillo 2022, Chen 2023, D'Amico 2023, Ennis 2022, Pagan 2021, Ryskina 2021, Schenker 2022, Schifeling 2020, Sen 2022, Sen 2023, Tobin 2023, Uscher-Pines et al., 2022, Walters 2021
Multiple specialities	Bustamante 2023, Campos-Castillo 2021, Chumbler 2023, Chunara 2021, Cordasco 2022, Der-Martirosian 2022, Drake 2022, Eberly 2020, Ekwegh 2023, Freed 2023, Govier 2022, He 2023, Huang 2022, Khatana 2022, Lee 2023, Mueller 2022, Naqvi 2023, Palzes 2023, Pitaro 2022, Pritchett 2022, Stevens 2020, Weber 2020, Weber 2023
Behavioral health	Childs 2021, Flowers 2024, French 2024, Kusters 2023, Lin 2023
			Clinical Condition Grouper	N Papers All	Increased uptake	Decreased uptake	Mixed uptake
			Single condition	Almandoz 2023, Anderson 2023, Cousins 2022, Ennis 2022, Freed 2023, Friedman 2022, Gao 2022, Haynes 2021, He 2023, Mahmud 2022, Merz-Herrala 2023, Naqvi 2023, Palzes 2023, Pitaro 2022, Pritchett 2022, Tobin 2023, Vaughan 2023, Weber 2020, Wong 2021, Wood 2021	Almandoz 2023, Anderson 2023, Ennis 2022, He 2023, Mahmud 2022, Naqvi 2023, Palzes 2023, Pritchett 2022, Tobin 2023	Freed 2023, Friedman 2022, Gao 2022, Pitaro 2022, Vaughan 2023, Wong 2021, Wood 2021	Cousins 2022, Haynes 2021, Merz-Herrala 2023, Weber 2020
Clinical Conditions	N Papers All		N/A	#N/A	#N/A	#N/A	#N/A
Please indicate the clinical condition under study(if there were Multiple condition, please write "Multiple conditions" below)	#N/A		Multiple conditions	Annapragada 2022, Brown 2021, Bustamante 2023, Campos-Castillo 2021, Campos-Castillo 2022, Chen 2022, Chen 2023, Childs 2021, Chunara 2021, Cordasco 2022, D'Amico 2023, Darrat 2021, Der-Martirosian 2022, Drake 2022, Duan 2022, Eberly 2020, Ekwegh 2023, Eruchalu 2022, Esper 2021, Flowers 2024, French 2024, Govier 2022, Grefe 2023, Hill 2021, Huang 2022, Jallow 2022, Khatana 2022, Kolb 2021, Kummer…	Annapragada 2022, Campos-Castillo 2021, Childs 2021, Cordasco 2022, Darrat 2021, Eruchalu 2022, French 2024, Grefe 2023, Lamb 2022, Lau 2022, Lee 2023, Mueller 2022, Neeman 2022, Osmanlliu 2023, Pagan 2021, Ryskina 2021, Schifeling 2020, Stevens 2020, Wegermann 2022, Ye 2021	Brown 2021, Chen 2022, Chunara 2021, D'Amico 2023, Drake 2022, Duan 2022, Flowers 2024, Govier 2022, Hill 2021, Huang 2022, Kolb 2021, Kummer 2022, Lambert 2021, Lin 2023, Rametta 2020, Rockholt 2023, Rovner 2021, Sen 2022, Sen 2023, Shao 2022, Walters 2021, Weber 2023	Bustamante 2023, Chen 2023, Der-Martirosian 2022, Eberly 2020, Esper 2021, Jallow 2022, Khatana 2022, Lott 2021, Schenker 2022, Shehan 2021, Uscher-Pines et al., 2022
Bariatric surgery	Almandoz 2023		Ambiguous or Unclear Conditions	Chumbler 2023, Kusters 2023	Chumbler 2023, Kusters 2023	#N/A	#N/A
Neurosurgery	Anderson 2023
Multiple conditions	Study ID, Annapragada 2022, Brown 2021, Bustamante 2023, Campos-Castillo 2021, Campos-Castillo 2022, Chen 2022, Chen 2023, Childs 2021, Chunara 2021, Cordasco 2022, D'Amico 2023, Darrat 2021, Der-Martirosian 2022, Drake 2022, Duan 2022, Eberly 2020, Ekwegh 2023, Eruchalu 2022, Esper 2021, Flowers 2024, French 2024, Govier 2022, Grefe 2023, Hill 2021, Huang 2022, Jallow 2022, Khatana 2022, Kolb 20…
Ambulatory Sensitive Conditions	Chumbler 2023		Utilization category	N Papers All
Cancer	Cousins 2022, Pritchett 2022		Increased uptake	Almandoz 2023, Anderson 2023, Annapragada 2022, Campos-Castillo 2021, Campos-Castillo 2022, Childs 2021, Chumbler 2023, Cordasco 2022, Darrat 2021, Ekwegh 2023, Ennis 2022, Eruchalu 2022, French 2024, Grefe 2023, He 2023, Kusters 2023, Lamb 2022, Lau 2022, Lee 2023, Mahmud 2022, Mueller 2022, Naqvi 2023, Neeman 2022, Osmanlliu 2023, Pagan 2021, Palzes 2023, Pritchett 2022, Ryskina 2021, Schifelin…
HIV	Ennis 2022, Friedman 2022, Wood 2021		Decreased uptake	Brown 2021, Chen 2022, Chunara 2021, D'Amico 2023, Drake 2022, Duan 2022, Flowers 2024, Freed 2023, Friedman 2022, Gao 2022, Govier 2022, Hill 2021, Huang 2022, Kolb 2021, Kummer 2022, Lambert 2021, Lin 2023, Pitaro 2022, Rametta 2020, Rockholt 2023, Rovner 2021, Sen 2022, Sen 2023, Shao 2022, Vaughan 2023, Walters 2021, Weber 2023, Wong 2021, Wood 2021
Musculoskeletal disorders	Freed 2023		Mixed uptake	Bustamante 2023, Chen 2023, Cousins 2022, Der-Martirosian 2022, Eberly 2020, Esper 2021, Haynes 2021, Jallow 2022, Khatana 2022, Lott 2021, Merz-Herrala 2023, Schenker 2022, Shehan 2021, Uscher-Pines et al., 2022, Weber 2020
Prenatal care	Gao 2022		Increased uptake (mixed for differentiated analysis)
Diabetes mellitus	Haynes 2021
diabetes	Haynes 2021, He 2023		Modality and Utilization Intersection	Increased uptake	Decreased uptake	Mixed uptake
N/A	Kusters 2023		Video and telephone	Almandoz 2023, Anderson 2023, Annapragada 2022, Campos-Castillo 2021, Childs 2021, Chumbler 2023, Cordasco 2022, Eruchalu 2022, French 2024, Lau 2022, Lee 2023, Mahmud 2022, Naqvi 2023, Osmanlliu 2023, Palzes 2023, Ryskina 2021, Stevens 2020	D'Amico 2023, Drake 2022, Flowers 2024, Gao 2022, Hill 2021, Huang 2022, Kolb 2021, Lambert 2021, Lin 2023, Pitaro 2022, Rametta 2020, Rockholt 2023, Sen 2022, Sen 2023, Shao 2022, Vaughan 2023, Wong 2021, Wood 2021	Bustamante 2023, Der-Martirosian 2022, Jallow 2022, Khatana 2022, Lott 2021, Merz-Herrala 2023, Shehan 2021, Uscher-Pines et al., 2022, Weber 2020
Cirrhosis	Mahmud 2022		In-person	Almandoz 2023, Anderson 2023, Annapragada 2022, Campos-Castillo 2021, Childs 2021, Cordasco 2022, Darrat 2021, Eruchalu 2022, French 2024, Grefe 2023, He 2023, Kusters 2023, Lee 2023, Mahmud 2022, Mueller 2022, Naqvi 2023, Neeman 2022, Osmanlliu 2023, Pagan 2021, Palzes 2023, Pritchett 2022, Ryskina 2021, Stevens 2020, Tobin 2023	Brown 2021, Chen 2022, Chunara 2021, D'Amico 2023, Drake 2022, Duan 2022, Flowers 2024, Freed 2023, Friedman 2022, Gao 2022, Govier 2022, Hill 2021, Huang 2022, Kolb 2021, Kummer 2022, Lambert 2021, Lin 2023, Pitaro 2022, Rametta 2020, Rockholt 2023, Rovner 2021, Sen 2022, Sen 2023, Shao 2022, Vaughan 2023, Walters 2021, Weber 2023, Wong 2021, Wood 2021	Bustamante 2023, Chen 2023, Cousins 2022, Der-Martirosian 2022, Eberly 2020, Esper 2021, Haynes 2021, Jallow 2022, Khatana 2022, Lott 2021, Merz-Herrala 2023, Schenker 2022, Shehan 2021, Uscher-Pines et al., 2022, Weber 2020
Contraception care	Merz-Herrala 2023		Telephone	Almandoz 2023, Anderson 2023, Annapragada 2022, Campos-Castillo 2021, Childs 2021, Chumbler 2023, Cordasco 2022, Darrat 2021, Ennis 2022, Eruchalu 2022, French 2024, Grefe 2023, He 2023, Kusters 2023, Lamb 2022, Lau 2022, Lee 2023, Mahmud 2022, Mueller 2022, Naqvi 2023, Neeman 2022, Osmanlliu 2023, Pagan 2021, Palzes 2023, Pritchett 2022, Ryskina 2021, Schifeling 2020, Stevens 2020, Tobin 2023, W…	Brown 2021, Chen 2022, D'Amico 2023, Drake 2022, Flowers 2024, Freed 2023, Friedman 2022, Gao 2022, Govier 2022, Hill 2021, Huang 2022, Kolb 2021, Kummer 2022, Lambert 2021, Lin 2023, Pitaro 2022, Rametta 2020, Rockholt 2023, Sen 2022, Sen 2023, Shao 2022, Vaughan 2023, Weber 2023, Wong 2021, Wood 2021	Bustamante 2023, Chen 2023, Cousins 2022, Der-Martirosian 2022, Eberly 2020, Esper 2021, Haynes 2021, Jallow 2022, Khatana 2022, Lott 2021, Merz-Herrala 2023, Shehan 2021, Uscher-Pines et al., 2022, Weber 2020
stroke and cerebrovascular diseases	Naqvi 2023		Video	Almandoz 2023, Anderson 2023, Annapragada 2022, Campos-Castillo 2021, Childs 2021, Chumbler 2023, Cordasco 2022, Eruchalu 2022, French 2024, Lau 2022, Lee 2023, Mahmud 2022, Naqvi 2023, Osmanlliu 2023, Palzes 2023, Ryskina 2021, Stevens 2020	D'Amico 2023, Drake 2022, Flowers 2024, Gao 2022, Hill 2021, Huang 2022, Kolb 2021, Lambert 2021, Lin 2023, Pitaro 2022, Rametta 2020, Rockholt 2023, Sen 2022, Sen 2023, Shao 2022, Vaughan 2023, Wong 2021, Wood 2021	Bustamante 2023, Der-Martirosian 2022, Jallow 2022, Khatana 2022, Lott 2021, Merz-Herrala 2023, Shehan 2021, Uscher-Pines et al., 2022, Weber 2020
Addiction treatment	Palzes 2023		Telephone and In-person (combined)	#N/A	#N/A	#N/A
Total joint arthroplasty	Pitaro 2022
Multiple specialities	Sen 2023		#REF!	N Papers All
psychological conditions	Tobin 2023
Congenital Heart Disease	Vaughan 2023
COVID-19	Weber 2020
Epilepsy	Wong 2021
HIV/AIDS	Wood 2021
			Pre-Post COVID-19 analyses	N Papers All	Increased uptake	Decreased uptake	Mixed uptake
States	N Papers		Yes	Annapragada 2022, Brown 2021, Childs 2021, Cousins 2022, Flowers 2024, Freed 2023, French 2024, Jallow 2022, Kummer 2022, Mahmud 2022, Mueller 2022, Pagan 2021, Rametta 2020, Rockholt 2023, Stevens 2020, Weber 2023, Wegermann 2022	Annapragada 2022, Childs 2021, French 2024, Mahmud 2022, Mueller 2022, Pagan 2021, Stevens 2020, Wegermann 2022	Brown 2021, Flowers 2024, Freed 2023, Kummer 2022, Rametta 2020, Rockholt 2023, Weber 2023	Cousins 2022, Jallow 2022
Alabama	Sen 2022, Sen 2023, Shao 2022		No	Almandoz 2023, Anderson 2023, Bustamante 2023, Campos-Castillo 2021, Campos-Castillo 2022, Chen 2022, Chen 2023, Chumbler 2023, Chunara 2021, Cordasco 2022, D'Amico 2023, Darrat 2021, Der-Martirosian 2022, Drake 2022, Duan 2022, Eberly 2020, Ekwegh 2023, Ennis 2022, Eruchalu 2022, Esper 2021, Friedman 2022, Gao 2022, Govier 2022, Grefe 2023, Haynes 2021, He 2023, Hill 2021, Huang 2022, Khatana 20…	Almandoz 2023, Anderson 2023, Campos-Castillo 2021, Chumbler 2023, Cordasco 2022, Darrat 2021, Ennis 2022, Eruchalu 2022, Grefe 2023, He 2023, Kusters 2023, Lamb 2022, Lau 2022, Lee 2023, Naqvi 2023, Neeman 2022, Osmanlliu 2023, Palzes 2023, Pritchett 2022, Ryskina 2021, Schifeling 2020, Tobin 2023, Ye 2021	Chen 2022, Chunara 2021, D'Amico 2023, Drake 2022, Duan 2022, Friedman 2022, Gao 2022, Govier 2022, Hill 2021, Huang 2022, Kolb 2021, Lambert 2021, Lin 2023, Pitaro 2022, Rovner 2021, Sen 2022, Sen 2023, Shao 2022, Vaughan 2023, Walters 2021, Wong 2021, Wood 2021	Bustamante 2023, Chen 2023, Der-Martirosian 2022, Eberly 2020, Esper 2021, Haynes 2021, Khatana 2022, Lott 2021, Merz-Herrala 2023, Schenker 2022, Shehan 2021, Uscher-Pines et al., 2022, Weber 2020
Alaska	Govier 2022
Arizona	Cordasco 2022
Arkansas	#N/A		Geography	Increased uptake	Decreased uptake	Mixed uptake
California	Bustamante 2023, Cordasco 2022, Der-Martirosian 2022, Ekwegh 2023, Govier 2022, Haynes 2021, Huang 2022, Neeman 2022, Osmanlliu 2023, Pagan 2021, Palzes 2023, Schenker 2022, Uscher-Pines et al., 2022		South	Almandoz 2023, Chumbler 2023, Ennis 2022, French 2024, Grefe 2023, Wegermann 2022	Brown 2021, Drake 2022, Freed 2023, Gao 2022, Hill 2021, Sen 2022, Sen 2023, Shao 2022, Vaughan 2023	Esper 2021
Colorado	Cordasco 2022, Schifeling 2020		Northeast	Anderson 2023, Annapragada 2022, Childs 2021, Eruchalu 2022, Lamb 2022, Lau 2022, Mueller 2022, Ryskina 2021, Stevens 2020, Ye 2021	Chen 2022, Chunara 2021, Flowers 2024, Kolb 2021, Kummer 2022, Lambert 2021, Pitaro 2022, Rametta 2020, Rockholt 2023, Rovner 2021, Weber 2023	Chen 2023, Eberly 2020, Jallow 2022, Lott 2021, Shehan 2021, Weber 2020
Connecticut	Anderson 2023, Chen 2022, Childs 2021, Lambert 2021		West	Neeman 2022, Osmanlliu 2023, Pagan 2021, Palzes 2023, Schifeling 2020	Huang 2022, Wong 2021, Wood 2021	Bustamante 2023, Der-Martirosian 2022, Haynes 2021, Schenker 2022, Uscher-Pines et al., 2022
Delaware	Kolb 2021		Multi-regional	Campos-Castillo 2021, Cordasco 2022, He 2023, Kusters 2023, Lee 2023, Mahmud 2022, Naqvi 2023, Pritchett 2022	Govier 2022, Lin 2023	Khatana 2022, Merz-Herrala 2023
Florida	#N/A		Midwest	Darrat 2021, Tobin 2023	D'Amico 2023, Duan 2022, Friedman 2022, Walters 2021	Cousins 2022
Georgia	Esper 2021
Hawaii	Cordasco 2022, Wong 2021
Idaho	#N/A		Multiple specialties categories	Increased uptake	Decreased uptake	Mixed uptake
Illinois	Duan 2022, Friedman 2022		Specialty care	Almandoz 2023, Darrat 2021, Grefe 2023, Lamb 2022, Lau 2022, Mahmud 2022, Neeman 2022, Osmanlliu 2023, Wegermann 2022	Chen 2022, Duan 2022, Friedman 2022, Gao 2022, Hill 2021, Kolb 2021, Kummer 2022, Rametta 2020, Rockholt 2023, Rovner 2021, Shao 2022, Vaughan 2023, Wong 2021, Wood 2021	Cousins 2022, Esper 2021, Haynes 2021, Jallow 2022, Lott 2021, Merz-Herrala 2023, Shehan 2021
Indiana	#N/A		Surgery	Anderson 2023, Annapragada 2022, Eruchalu 2022, Ye 2021	Lambert 2021	#N/A
Iowa	#N/A		Primary care	Ennis 2022, Pagan 2021, Ryskina 2021, Schifeling 2020, Tobin 2023	Brown 2021, D'Amico 2023, Sen 2022, Sen 2023, Walters 2021	Chen 2023, Schenker 2022, Uscher-Pines et al., 2022
Kansas	#N/A		Multiple specialities	Campos-Castillo 2021, Chumbler 2023, Cordasco 2022, He 2023, Lee 2023, Mueller 2022, Naqvi 2023, Palzes 2023, Pritchett 2022, Stevens 2020	Chunara 2021, Drake 2022, Freed 2023, Govier 2022, Huang 2022, Pitaro 2022, Weber 2023	Bustamante 2023, Der-Martirosian 2022, Eberly 2020, Khatana 2022, Weber 2020
Kentucky	#N/A		Behavioral health	Childs 2021, French 2024, Kusters 2023	Flowers 2024, Lin 2023	#N/A
Louisiana	#N/A
Maine	#N/A		Unit of Analysis	N Papers All
Maryland	Annapragada 2022		Patients	Almandoz 2023, Anderson 2023, Annapragada 2022, Brown 2021, Campos-Castillo 2021, Campos-Castillo 2022, Chen 2022, Chen 2023, Childs 2021, Chumbler 2023, Chunara 2021, Cordasco 2022, Cousins 2022, Darrat 2021, Der-Martirosian 2022, Eberly 2020, Ekwegh 2023, Ennis 2022, Flowers 2024, French 2024, Friedman 2022, Gao 2022, Govier 2022, Grefe 2023, Haynes 2021, He 2023, Huang 2022, Khatana 2022, Kumm…
Massachusetts	Eruchalu 2022, Lau 2022, Shehan 2021, Stevens 2020		Encounters	Anderson 2023, Brown 2021, Bustamante 2023, Chen 2022, Childs 2021, Cordasco 2022, Cousins 2022, D'Amico 2023, Der-Martirosian 2022, Drake 2022, Duan 2022, Ennis 2022, Eruchalu 2022, Esper 2021, Freed 2023, Friedman 2022, Gao 2022, Haynes 2021, Hill 2021, Jallow 2022, Kolb 2021, Kummer 2022, Lambert 2021, Lau 2022, Lott 2021, Mahmud 2022, Naqvi 2023, Neeman 2022, Osmanlliu 2023, Pagan 2021, Ramet…
Michigan	Cousins 2022, Darrat 2021, Tobin 2023
Minnesota	#N/A
Mississippi	#N/A
Missouri	#N/A
Montana	Govier 2022
Nebraska	#N/A
Nevada	Cordasco 2022
New Hampshire	#N/A
New Jersey	#N/A
New Mexico	Cordasco 2022, Govier 2022
New York	Chen 2023, Chunara 2021, Kummer 2022, Lott 2021, Mueller 2022, Pitaro 2022, Rockholt 2023, Weber 2020, Weber 2023, Ye 2021
North Carolina	Brown 2021, Drake 2022, Freed 2023, French 2024, Wegermann 2022
North Dakota	#N/A
Ohio	D'Amico 2023, Walters 2021
Oklahoma	#N/A
Oregon	Govier 2022
Pennsylvania	Lamb 2022, Rametta 2020, Rovner 2021, Ryskina 2021
Rhode Island	Flowers 2024
South Carolina	Brown 2021
South Dakota	#N/A
Tennessee	Chumbler 2023, Gao 2022
Texas	Almandoz 2023, Govier 2022, Naqvi 2023, Vaughan 2023
Utah	#N/A
Vermont	#N/A
Virginia	#N/A
Washington	Govier 2022, Naqvi 2023, Wood 2021
West Virginia	#N/A
Wisconsin	#N/A
Wyoming	#N/A
National	Study ID, Campos-Castillo 2021, Campos-Castillo 2022, He 2023, Khatana 2022, Kusters 2023, Lee 2023, Lin 2023, Mahmud 2022, Merz-Herrala 2023
Multi	Study ID, Brown 2021, Cordasco 2022, Eberly 2020, Ennis 2022, Govier 2022, Grefe 2023, Hill 2021, Naqvi 2023, Pritchett 2022
DC	Naqvi 2023

## Sheet: VALUES Quant Analyses Citations
Modality Uptake	N Papers Exclusive	N Papers Inclusive	Black	Hispanic/Latinx	Asian	NA/AN	NH/PI
Video and telephone	Chumbler 2023, Bustamante 2023, Campos-Castillo 2021, Childs 2021, Cardasco 2022, D'Amico 2023, Der-Martirosian 2022, Drake 2022, Eruchalu 2022, Flowers 2023, French 2023, Hill 2021, Huang 2022, Jallow 2022, Khatana 2022, Kolb 2021, Lambert 2021, Lau 2020, Lee 2023, Lin 2020, Osmanlliu 2023, Rametta 2020, Rockholt 2023, Ryskina 2021, Sen 2022, Shao 2022, Shehan 2021, Stevens 2020, Uscher-Pines et…	#N/A	Chumbler 2023, Bustamante 2023, Campos-Castillo 2021, Childs 2021, Cardasco 2022, Der-Martirosian 2022, Eberly 2020, Ekwegh 2023, French 2023, Ryskina 2021, Stevens 2020, Annapragada 2021, Palzees 2023, Almandoz 2023, Mahmud 2022, Merz-Herrala 2023	Chumbler 2023, Campos-Castillo 2021, Childs 2021, Cardasco 2022, Eberly 2020, French 2023, Khatana 2022, Ryskina 2021, Shehan 2021, Stevens 2020, Palzees 2023, Almandoz 2023, Mahmud 2022, Naqvi 2023	Jallow 2022, Ryskina 2021, Stevens 2020, Uscher-Pines et al., 2022, Palzees 2023, Mahmud 2022, Weber 2020, Naqvi 2023	Childs 2021, Palzees 2023, Merz-Herrala 2023	Childs 2021, Palzees 2023
In-person	Brown 2021, Bustamante 2023, Campos-Castillo 2021, Campos-Castillo 2022, Chen 2022, Chen 2023, Childs 2021, Chunara 2021, Cardasco 2022, D'Amico 2023, Darrat 2021, Der-Martirosian 2022, Drake 2022, Duan 2022, Eberly 2020, Ekwegh 2023, Eruchalu 2022, Esper 2021, Flowers 2023, French 2023, Govier 2022, Grefe 2023, Hill 2021, Huang 2022, Jallow 2022, Khatana 2022, Kolb 2021, Kummer 2022, Lambert 202…	Brown 2021, Bustamante 2023, Campos-Castillo 2021, Campos-Castillo 2022, Chen 2022, Chen 2023, Childs 2021, Chunara 2021, Cardasco 2022, D'Amico 2023, Darrat 2021, Der-Martirosian 2022, Drake 2022, Duan 2022, Eberly 2020, Ekwegh 2023, Eruchalu 2022, Esper 2021, Flowers 2023, French 2023, Govier 2022, Grefe 2023, Hill 2021, Huang 2022, Jallow 2022, Khatana 2022, Kolb 2021, Kummer 2022, Lambert 202…	Brown 2021, Chen 2022, Chen 2023, Chunara 2021, D'Amico 2023, Drake 2022, Duan 2022, Esper 2021, Flowers 2023, Govier 2022, Hill 2021, Huang 2022, Jallow 2022, Khatana 2022, Kolb 2021, Kummer 2022, Lambert 2021, Lin 2020, Childs 2021, Rametta 2020, Rockholt 2023, Rovner 2021, Schenker 2022, Sen 2022, Shao 2022, Uscher-Pines et al., 2022, Walters 2021, Weber 2023, Sen 2023, Cousins 2022, Vaughan 2…	Brown 2021, Bustamante 2023, Chen 2022, Chunara 2021, D'Amico 2023, Der-Martirosian 2022, Drake 2022, Duan 2022, Flowers 2023, Govier 2022, Hill 2021, Huang 2022, Jallow 2022, Kolb 2021, Lin 2020, Childs 2021, Rametta 2020, Rockholt 2023, Sen 2022, Shao 2022, Uscher-Pines et al., 2022, Walters 2021, Weber 2023, Sen 2023, Cousins 2022, Vaughan 2023, Merz-Herrala 2023, Weber 2020, Haynes 2021, Wood…	Bustamante 2023, Chunara 2021, D'Amico 2023, Drake 2022, Duan 2022, Eberly 2020, Esper 2021, Govier 2022, Huang 2022, Kummer 2022, Lin 2020, Childs 2021, Rametta 2020, Rockholt 2023, Schenker 2022, Shao 2022, Shehan 2021, Weber 2023, Sen 2023, Vaughan 2023, Merz-Herrala 2023, Haynes 2021, Duan 2022, Wood 2021, Anderson 2023, Gao 2022	D'Amico 2023, Drake 2022, Govier 2022, Kummer 2022, Childs 2021, Sen 2022, Vaughan 2023, Haynes 2021, Duan 2022	D'Amico 2023, Drake 2022, Govier 2022, Kummer 2022, Childs 2021, Vaughan 2023, Duan 2022, Wood 2021
Telephone	Brown 2021, Campos-Castillo 2022, Chen 2022, Chen 2023, Darrat 2021, Der-Martirosian 2022, Eberly 2020, Ekwegh 2023, Eruchalu 2022, Esper 2021, French 2023, Govier 2022, Grefe 2023, Kummer 2022, Lamb 2022, Lau 2020, Lee 2023, Mueller 2022, Neeman 2022, Osmanlliu 2023, Pagan 2021, Ryskina 2021, Schifeling 2020, Shao 2022, Weber 2023, Ye 2021, Kusters 2023, Wegermann 2022, Cousins 2022, Pritchett 2…	Chumbler 2023, Brown 2021, Bustamante 2023, Campos-Castillo 2021, Campos-Castillo 2022, Chen 2022, Chen 2023, Childs 2021, Cardasco 2022, D'Amico 2023, Darrat 2021, Der-Martirosian 2022, Drake 2022, Eberly 2020, Ekwegh 2023, Eruchalu 2022, Esper 2021, Flowers 2023, French 2023, Govier 2022, Grefe 2023, Hill 2021, Huang 2022, Jallow 2022, Khatana 2022, Kolb 2021, Kummer 2022, Lamb 2022, Lambert 20…	Chumbler 2023, Bustamante 2023, Campos-Castillo 2021, Campos-Castillo 2022, Childs 2021, Cardasco 2022, Der-Martirosian 2022, Eberly 2020, Ekwegh 2023, Eruchalu 2022, French 2023, Grefe 2023, Lau 2020, Lee 2023, Neeman 2022, Osmanlliu 2023, Ryskina 2021, Schifeling 2020, Stevens 2020, Ye 2021, Annapragada 2021, Palzees 2023, Almandoz 2023, Mahmud 2022, Merz-Herrala 2023, He 2023, Haynes 2021, Enn…	Chumbler 2023, Campos-Castillo 2021, Chen 2023, Childs 2021, Cardasco 2022, Eberly 2020, Eruchalu 2022, French 2023, Grefe 2023, Khatana 2022, Lau 2020, Lee 2023, Neeman 2022, Osmanlliu 2023, Ryskina 2021, Schifeling 2020, Shehan 2021, Stevens 2020, Ye 2021, Palzees 2023, Almandoz 2023, Mahmud 2022, He 2023, Haynes 2021, Naqvi 2023	Jallow 2022, Lee 2023, Neeman 2022, Ryskina 2021, Schifeling 2020, Stevens 2020, Uscher-Pines et al., 2022, Palzees 2023, Mahmud 2022, Weber 2020, Haynes 2021, Naqvi 2023	Childs 2021, Ye 2021, Kusters 2023, Palzees 2023, Merz-Herrala 2023, Haynes 2021	Childs 2021, Neeman 2022, Ye 2021, Palzees 2023, Haynes 2021
Video	Brown 2021, Campos-Castillo 2022, Chen 2022, Chen 2023, Chunara 2021, Darrat 2021, Der-Martirosian 2022, Drake 2022, Duan 2022, Eberly 2020, Ekwegh 2023, Eruchalu 2022, Esper 2021, Govier 2022, Grefe 2023, Khatana 2022, Kummer 2022, Lamb 2022, Lau 2020, Lee 2023, Mueller 2022, Neeman 2022, Osmanlliu 2023, Pagan 2021, Rovner 2021, Schenker 2022, Schifeling 2020, Shao 2022, Walters 2021, Weber 2023…	Chumbler 2023, Brown 2021, Bustamante 2023, Campos-Castillo 2021, Campos-Castillo 2022, Chen 2022, Chen 2023, Childs 2021, Chunara 2021, Cardasco 2022, D'Amico 2023, Darrat 2021, Der-Martirosian 2022, Drake 2022, Duan 2022, Eberly 2020, Ekwegh 2023, Eruchalu 2022, Esper 2021, Flowers 2023, French 2023, Govier 2022, Grefe 2023, Hill 2021, Huang 2022, Jallow 2022, Khatana 2022, Kolb 2021, Kummer 20…	Chumbler 2023, Bustamante 2023, Campos-Castillo 2021, Childs 2021, Cardasco 2022, Darrat 2021, Der-Martirosian 2022, Eberly 2020, Ekwegh 2023, French 2023, Lamb 2022, Mueller 2022, Pagan 2021, Ryskina 2021, Stevens 2020, Annapragada 2021, Wegermann 2022, Palzees 2023, Almandoz 2023, Mahmud 2022, Merz-Herrala 2023, Tobin 2023, Naqvi 2023	Chumbler 2023, Campos-Castillo 2021, Campos-Castillo 2022, Childs 2021, Cardasco 2022, Eberly 2020, French 2023, Khatana 2022, Lamb 2022, Mueller 2022, Pagan 2021, Ryskina 2021, Schenker 2022, Shehan 2021, Stevens 2020, Wegermann 2022, Palzees 2023, Almandoz 2023, Pritchett 2022, Mahmud 2022, Ennis 2022, Naqvi 2023	Chen 2023, Esper 2021, Jallow 2022, Lamb 2022, Lau 2020, Mueller 2022, Pagan 2021, Ryskina 2021, Stevens 2020, Uscher-Pines et al., 2022, Ye 2021, Palzees 2023, Cousins 2022, Mahmud 2022, Weber 2020, Naqvi 2023	Childs 2021, Pagan 2021, Palzees 2023, Merz-Herrala 2023	Childs 2021, Pagan 2021, Palzees 2023
Telephone and In-person (combined)		#N/A	#N/A	#N/A	#N/A	#N/A	#N/A
Race Representations	N Papers All	Increased uptake	Decreased uptake	Mixed uptake
Black	Chumbler 2023, Brown 2021, Bustamante 2023, Campos-Castillo 2021, Campos-Castillo 2022, Chen 2022, Chen 2023, Childs 2021, Chunara 2021, Cardasco 2022, D'Amico 2023, Darrat 2021, Der-Martirosian 2022, Drake 2022, Duan 2022, Eberly 2020, Ekwegh 2023, Eruchalu 2022, Esper 2021, Flowers 2023, French 2023, Govier 2022, Grefe 2023, Hill 2021, Huang 2022, Jallow 2022, Khatana 2022, Kolb 2021, Kummer 20…	Chumbler 2023, Campos-Castillo 2021, Campos-Castillo 2022, Childs 2021, Cardasco 2022, Darrat 2021, Ekwegh 2023, Eruchalu 2022, Grefe 2023, Lamb 2022, Lau 2020, Lee 2023, Mueller 2022, Neeman 2022, Osmanlliu 2023, Pagan 2021, Ryskina 2021, Schifeling 2020, Stevens 2020, Ye 2021, Annapragada 2021, Wegermann 2022, Palzees 2023, Almandoz 2023, Mahmud 2022, He 2023, Ennis 2022, Freed 2023, Tobin 2023…	Brown 2021, Chen 2022, Chunara 2021, D'Amico 2023, Drake 2022, Duan 2022, Flowers 2023, French 2023, Govier 2022, Hill 2021, Huang 2022, Kolb 2021, Kummer 2022, Lambert 2021, Lin 2020, Rametta 2020, Rockholt 2023, Rovner 2021, Sen 2022, Shao 2022, Walters 2021, Weber 2023, Sen 2023, Vaughan 2023, Friedman 2022, Wood 2021, Anderson 2023, Gao 2022	Bustamante 2023, Chen 2023, Der-Martirosian 2022, Eberly 2020, Esper 2021, Jallow 2022, Khatana 2022, Childs 2021, Schenker 2022, Shehan 2021, Uscher-Pines et al., 2022, Cousins 2022, Merz-Herrala 2023, Weber 2020, Haynes 2021
Hispanic/Latinx	Chumbler 2023, Brown 2021, Bustamante 2023, Campos-Castillo 2021, Campos-Castillo 2022, Chen 2022, Chen 2023, Childs 2021, Chunara 2021, Cardasco 2022, D'Amico 2023, Der-Martirosian 2022, Drake 2022, Duan 2022, Eberly 2020, Eruchalu 2022, Flowers 2023, French 2023, Govier 2022, Grefe 2023, Hill 2021, Huang 2022, Jallow 2022, Khatana 2022, Kolb 2021, Lamb 2022, Lambert 2021, Lau 2020, Lee 2023, Li…	Chumbler 2023, Campos-Castillo 2021, Campos-Castillo 2022, Childs 2021, Cardasco 2022, Eruchalu 2022, Grefe 2023, Lamb 2022, Lau 2020, Lee 2023, Mueller 2022, Neeman 2022, Osmanlliu 2023, Pagan 2021, Ryskina 2021, Schifeling 2020, Stevens 2020, Ye 2021, Wegermann 2022, Palzees 2023, Almandoz 2023, Pritchett 2022, Mahmud 2022, He 2023, Ennis 2022, Freed 2023, Naqvi 2023	Brown 2021, Chen 2022, Chunara 2021, D'Amico 2023, Drake 2022, Duan 2022, Flowers 2023, French 2023, Govier 2022, Hill 2021, Huang 2022, Kolb 2021, Lambert 2021, Lin 2020, Rametta 2020, Rockholt 2023, Sen 2022, Shao 2022, Walters 2021, Weber 2023, Sen 2023, Vaughan 2023, Anderson 2023, Gao 2022, Pitaro 2022	Bustamante 2023, Chen 2023, Der-Martirosian 2022, Eberly 2020, Jallow 2022, Khatana 2022, Childs 2021, Schenker 2022, Shehan 2021, Uscher-Pines et al., 2022, Cousins 2022, Merz-Herrala 2023, Weber 2020, Haynes 2021
Asian	Bustamante 2023, Chen 2023, Chunara 2021, D'Amico 2023, Drake 2022, Duan 2022, Eberly 2020, Esper 2021, Govier 2022, Huang 2022, Jallow 2022, Kummer 2022, Lamb 2022, Lau 2020, Lee 2023, Lin 2020, Childs 2021, Mueller 2022, Neeman 2022, Osmanlliu 2023, Pagan 2021, Rametta 2020, Rockholt 2023, Ryskina 2021, Schenker 2022, Schifeling 2020, Shao 2022, Shehan 2021, Stevens 2020, Uscher-Pines et al., 2…	Lamb 2022, Lau 2020, Lee 2023, Mueller 2022, Neeman 2022, Osmanlliu 2023, Pagan 2021, Ryskina 2021, Schifeling 2020, Stevens 2020, Ye 2021, Palzees 2023, Mahmud 2022, Naqvi 2023	Chunara 2021, D'Amico 2023, Drake 2022, Duan 2022, Govier 2022, Huang 2022, Kummer 2022, Lin 2020, Rametta 2020, Rockholt 2023, Shao 2022, Weber 2023, Sen 2023, Vaughan 2023, Duan 2022, Wood 2021, Anderson 2023, Gao 2022	Bustamante 2023, Chen 2023, Eberly 2020, Esper 2021, Jallow 2022, Childs 2021, Schenker 2022, Shehan 2021, Uscher-Pines et al., 2022, Cousins 2022, Merz-Herrala 2023, Weber 2020, Haynes 2021
NA/AN	D'Amico 2023, Drake 2022, Govier 2022, Kummer 2022, Childs 2021, Pagan 2021, Schenker 2022, Sen 2022, Shehan 2021, Ye 2021, Sen 2023, Kusters 2023, Palzees 2023, Cousins 2022, Vaughan 2023, Merz-Herrala 2023, Haynes 2021, Duan 2022	Pagan 2021, Ye 2021, Kusters 2023, Palzees 2023	D'Amico 2023, Drake 2022, Govier 2022, Kummer 2022, Sen 2022, Sen 2023, Vaughan 2023, Duan 2022	Childs 2021, Schenker 2022, Shehan 2021, Cousins 2022, Merz-Herrala 2023, Haynes 2021
NH/PI	D'Amico 2023, Drake 2022, Govier 2022, Kummer 2022, Childs 2021, Neeman 2022, Pagan 2021, Ye 2021, Palzees 2023, Vaughan 2023, Haynes 2021, Duan 2022, Wood 2021	Neeman 2022, Pagan 2021, Ye 2021, Palzees 2023	D'Amico 2023, Drake 2022, Govier 2022, Kummer 2022, Vaughan 2023, Duan 2022, Wood 2021	Childs 2021, Haynes 2021
Unknown/Other	Chumbler 2023, Brown 2021, Bustamante 2023, Campos-Castillo 2021, Campos-Castillo 2022, Chen 2022, Chen 2023, Childs 2021, Chunara 2021, Cardasco 2022, D'Amico 2023, Darrat 2021, Der-Martirosian 2022, Drake 2022, Duan 2022, Eberly 2020, Eruchalu 2022, Esper 2021, Flowers 2023, French 2023, Govier 2022, Grefe 2023, Hill 2021, Huang 2022, Jallow 2022, Khatana 2022, Kolb 2021, Kummer 2022, Lamb 2022…	Chumbler 2023, Campos-Castillo 2021, Campos-Castillo 2022, Childs 2021, Cardasco 2022, Darrat 2021, Eruchalu 2022, Grefe 2023, Lamb 2022, Lau 2020, Lee 2023, Mueller 2022, Neeman 2022, Osmanlliu 2023, Pagan 2021, Ryskina 2021, Schifeling 2020, Stevens 2020, Ye 2021, Wegermann 2022, Palzees 2023, Almandoz 2023, Mahmud 2022, He 2023, Ennis 2022, Freed 2023, Tobin 2023, Naqvi 2023	Brown 2021, Chen 2022, Chunara 2021, D'Amico 2023, Drake 2022, Duan 2022, Flowers 2023, French 2023, Govier 2022, Hill 2021, Huang 2022, Kolb 2021, Kummer 2022, Lambert 2021, Lin 2020, Rametta 2020, Rockholt 2023, Sen 2022, Shao 2022, Walters 2021, Weber 2023, Sen 2023, Vaughan 2023, Duan 2022, Friedman 2022, Anderson 2023, Gao 2022, Pitaro 2022	Bustamante 2023, Chen 2023, Der-Martirosian 2022, Eberly 2020, Esper 2021, Jallow 2022, Khatana 2022, Childs 2021, Schenker 2022, Shehan 2021, Uscher-Pines et al., 2022, Merz-Herrala 2023, Weber 2020, Haynes 2021
Geographic regions	N Papers All		Comparisons	N Paper All	Increased uptake	Decreased uptake	Mixed uptake
South	Chumbler 2023, Brown 2021, Drake 2022, Esper 2021, French 2023, Grefe 2023, Hill 2021, Sen 2022, Shao 2022, Sen 2023, Wegermann 2022, Almandoz 2023, Vaughan 2023, Ennis 2022, Freed 2023, Gao 2022		In-person; Video and telephone	Bustamante 2023, Campos-Castillo 2021, Childs 2021, Cardasco 2022, D'Amico 2023, Drake 2022, Flowers 2023, Hill 2021, Huang 2022, Jallow 2022, Khatana 2022, Kolb 2021, Lambert 2021, Lin 2020, Rametta 2020, Rockholt 2023, Sen 2022, Shehan 2021, Stevens 2020, Uscher-Pines et al., 2022, Sen 2023, Annapragada 2021, Palzees 2023, Almandoz 2023, Mahmud 2022, Vaughan 2023, Merz-Herrala 2023, Weber 2020,…	Campos-Castillo 2021, Childs 2021, Cardasco 2022, Stevens 2020, Annapragada 2021, Palzees 2023, Almandoz 2023, Mahmud 2022	D'Amico 2023, Drake 2022, Flowers 2023, Hill 2021, Huang 2022, Kolb 2021, Lambert 2021, Lin 2020, Rametta 2020, Rockholt 2023, Sen 2022, Sen 2023, Vaughan 2023, Duan 2022, Anderson 2023, Gao 2022, Pitaro 2022	Bustamante 2023, Jallow 2022, Khatana 2022, Shehan 2021, Uscher-Pines et al., 2022, Merz-Herrala 2023, Weber 2020
Northeast	Chen 2022, Chen 2023, Childs 2021, Chunara 2021, Eberly 2020, Eruchalu 2022, Flowers 2023, Jallow 2022, Kolb 2021, Kummer 2022, Lamb 2022, Lambert 2021, Lau 2020, Childs 2021, Mueller 2022, Rametta 2020, Rockholt 2023, Rovner 2021, Ryskina 2021, Shehan 2021, Stevens 2020, Weber 2023, Ye 2021, Annapragada 2021, Weber 2020, Anderson 2023, Pitaro 2022		Video; In-person; Telephonevisits	Brown 2021, Campos-Castillo 2022, Chen 2022, Chen 2023, Darrat 2021, Der-Martirosian 2022, Eberly 2020, Ekwegh 2023, Eruchalu 2022, Esper 2021, Govier 2022, Grefe 2023, Kummer 2022, Lee 2023, Mueller 2022, Neeman 2022, Osmanlliu 2023, Pagan 2021, Shao 2022, Weber 2023, Kusters 2023, Cousins 2022, Pritchett 2022, He 2023, Haynes 2021, Friedman 2022, Wood 2021, Freed 2023, Tobin 2023, Naqvi 2023	Campos-Castillo 2022, Darrat 2021, Ekwegh 2023, Eruchalu 2022, Grefe 2023, Lee 2023, Mueller 2022, Neeman 2022, Osmanlliu 2023, Pagan 2021, Kusters 2023, Pritchett 2022, He 2023, Freed 2023, Tobin 2023, Naqvi 2023	Brown 2021, Chen 2022, Govier 2022, Kummer 2022, Shao 2022, Weber 2023, Friedman 2022, Wood 2021	Chen 2023, Der-Martirosian 2022, Eberly 2020, Esper 2021, Cousins 2022, Haynes 2021
West	Bustamante 2023, D'Amico 2023, Darrat 2021, Der-Martirosian 2022, Duan 2022, Ekwegh 2023, Huang 2022, Neeman 2022, Osmanlliu 2023, Pagan 2021, Schenker 2022, Schifeling 2020, Uscher-Pines et al., 2022, Walters 2021, Palzees 2023, Cousins 2022, Haynes 2021, Duan 2022, Friedman 2022, Wood 2021, Tobin 2023		Video and telephone	Chumbler 2023, Bustamante 2023, Campos-Castillo 2021, Childs 2021, Cardasco 2022, D'Amico 2023, Der-Martirosian 2022, Drake 2022, Eruchalu 2022, Flowers 2023, French 2023, Hill 2021, Huang 2022, Jallow 2022, Khatana 2022, Kolb 2021, Lambert 2021, Lau 2020, Lee 2023, Lin 2020, Osmanlliu 2023, Rametta 2020, Rockholt 2023, Ryskina 2021, Sen 2022, Shao 2022, Shehan 2021, Stevens 2020, Uscher-Pines et…	Chumbler 2023, Campos-Castillo 2021, Childs 2021, Cardasco 2022, Eruchalu 2022, Lau 2020, Lee 2023, Osmanlliu 2023, Ryskina 2021, Stevens 2020, Annapragada 2021, Palzees 2023, Almandoz 2023, Mahmud 2022, Naqvi 2023	D'Amico 2023, Drake 2022, Flowers 2023, French 2023, Hill 2021, Huang 2022, Kolb 2021, Lambert 2021, Lin 2020, Rametta 2020, Rockholt 2023, Sen 2022, Shao 2022, Sen 2023, Vaughan 2023, Duan 2022, Wood 2021, Anderson 2023, Gao 2022, Pitaro 2022	Bustamante 2023, Der-Martirosian 2022, Jallow 2022, Khatana 2022, Shehan 2021, Uscher-Pines et al., 2022, Merz-Herrala 2023, Weber 2020
Multi-regional	Campos-Castillo 2021, Campos-Castillo 2022, Cardasco 2022, Govier 2022, Khatana 2022, Lee 2023, Lin 2020, Kusters 2023, Pritchett 2022, Mahmud 2022, Merz-Herrala 2023, He 2023, Naqvi 2023		Video; In-person	Brown 2021, Campos-Castillo 2022, Chen 2022, Chen 2023, Chunara 2021, Darrat 2021, Der-Martirosian 2022, Drake 2022, Duan 2022, Eberly 2020, Ekwegh 2023, Eruchalu 2022, Esper 2021, Govier 2022, Grefe 2023, Khatana 2022, Kummer 2022, Lee 2023, Mueller 2022, Neeman 2022, Osmanlliu 2023, Pagan 2021, Rovner 2021, Schenker 2022, Shao 2022, Walters 2021, Weber 2023, Kusters 2023, Cousins 2022, Pritchet…	Campos-Castillo 2022, Darrat 2021, Ekwegh 2023, Eruchalu 2022, Grefe 2023, Lee 2023, Mueller 2022, Neeman 2022, Osmanlliu 2023, Pagan 2021, Kusters 2023, Pritchett 2022, He 2023, Freed 2023, Tobin 2023, Naqvi 2023	Brown 2021, Chen 2022, Chunara 2021, Drake 2022, Duan 2022, Govier 2022, Kummer 2022, Rovner 2021, Shao 2022, Walters 2021, Weber 2023, Friedman 2022, Wood 2021	Chen 2023, Der-Martirosian 2022, Eberly 2020, Esper 2021, Khatana 2022, Schenker 2022, Cousins 2022, Haynes 2021
Midwest	D'Amico 2023, Darrat 2021, Duan 2022, Walters 2021, Cousins 2022, Friedman 2022, Tobin 2023		Video; In-person; Telephone; Video and telephone	Der-Martirosian 2022, Eruchalu 2022, Lee 2023, Osmanlliu 2023, Shao 2022, Wood 2021, Naqvi 2023	Eruchalu 2022, Lee 2023, Osmanlliu 2023, Naqvi 2023	Shao 2022, Wood 2021	Der-Martirosian 2022
			Video; In-person; Video and telephone	Drake 2022, Khatana 2022	#N/A	Drake 2022	Khatana 2022
			Video; Telephonevisits	Lamb 2022, Lau 2020, Schifeling 2020, Ye 2021, Wegermann 2022, Ennis 2022	Lamb 2022, Lau 2020, Schifeling 2020, Ye 2021, Wegermann 2022, Ennis 2022	#N/A	#N/A
Study design	N Papers All		In-person; Telephone; Video and telephone	Der-Martirosian 2022, Eruchalu 2022, French 2023, Lee 2023, Osmanlliu 2023, Ryskina 2021, Shao 2022, Wood 2021, Naqvi 2023	Eruchalu 2022, Lee 2023, Osmanlliu 2023, Ryskina 2021, Naqvi 2023	French 2023, Shao 2022, Wood 2021	Der-Martirosian 2022
Cohort	Chumbler 2023, Bustamante 2023, Chen 2023, Childs 2021, Chunara 2021, D'Amico 2023, Darrat 2021, Der-Martirosian 2022, Drake 2022, Eberly 2020, Eruchalu 2022, Flowers 2023, French 2023, Govier 2022, Grefe 2023, Huang 2022, Jallow 2022, Kummer 2022, Lee 2023, Childs 2021, Mueller 2022, Neeman 2022, Osmanlliu 2023, Pagan 2021, Rametta 2020, Rockholt 2023, Sen 2022, Shao 2022, Shehan 2021, Stevens 2…		Video; Telephone; Video and telephone	Lau 2020	Lau 2020	#N/A	#N/A
Cross sectional	Brown 2021, Campos-Castillo 2021, Campos-Castillo 2022, Chen 2022, Cardasco 2022, Duan 2022, Ekwegh 2023, Esper 2021, Hill 2021, Khatana 2022, Kolb 2021, Lamb 2022, Lambert 2021, Lau 2020, Lin 2020, Rovner 2021, Ryskina 2021, Schenker 2022, Schifeling 2020, Walters 2021, Ye 2021, Sen 2023, Almandoz 2023, Pritchett 2022, Weber 2020, He 2023, Duan 2022, Ennis 2022, Friedman 2022, Gao 2022, Naqvi 20…
Clinical Specialties	N Papers All		Terminology	N Papers Inclusive	N Papers Exclusive	N Papers Both
Specialty care	Mueller 2022, Neeman 2022, Osmanlliu 2023, Pagan 2021, Rametta 2020, Rockholt 2023, Rovner 2021, Ryskina 2021, Schenker 2022, Schifeling 2020, Sen 2022, Shao 2022, Shehan 2021, Stevens 2020, Uscher-Pines et al., 2022, Walters 2021, Weber 2023, Sen 2023, Wegermann 2022, Palzees 2023, Pritchett 2022, Vaughan 2023, Merz-Herrala 2023, Weber 2020, Duan 2022, Tobin 2023, Naqvi 2023, Pitaro 2022		Telehealth	Chumbler 2023, Brown 2021, Bustamante 2023, Campos-Castillo 2021, Campos-Castillo 2022, Chen 2022, Chen 2023, Childs 2021, Chunara 2021, Cardasco 2022, D'Amico 2023, Darrat 2021, Der-Martirosian 2022, Duan 2022, Ekwegh 2023, Eruchalu 2022, Flowers 2023, French 2023, Govier 2022, Grefe 2023, Hill 2021, Huang 2022, Jallow 2022, Kolb 2021, Kummer 2022, Lamb 2022, Lambert 2021, Lau 2020, Lee 2023, Ch…	Chumbler 2023, Brown 2021, Bustamante 2023, Campos-Castillo 2021, Campos-Castillo 2022, Chen 2022, Chen 2023, Childs 2021, Chunara 2021, Cardasco 2022, D'Amico 2023, Darrat 2021, Der-Martirosian 2022, Duan 2022, Ekwegh 2023, Eruchalu 2022, Flowers 2023, French 2023, Govier 2022, Grefe 2023, Hill 2021, Huang 2022, Jallow 2022, Kolb 2021, Kummer 2022, Lamb 2022, Lambert 2021, Lau 2020, Lee 2023, Ch…	Chumbler 2023, Brown 2021, Chen 2022, Chunara 2021, Duan 2022, Eruchalu 2022, Huang 2022, Jallow 2022, Kolb 2021, Kummer 2022, Lamb 2022, Lambert 2021, Lau 2020, Lee 2023, Childs 2021, Neeman 2022, Rametta 2020, Rockholt 2023, Ryskina 2021, Schifeling 2020, Shao 2022, Shehan 2021, Stevens 2020, Walters 2021, Wegermann 2022, Mahmud 2022, Vaughan 2023, Duan 2022, Friedman 2022, Naqvi 2023
Surgery	Ye 2021, Wood 2021		Telemedicine	Chumbler 2023, Brown 2021, Chen 2022, Chunara 2021, Drake 2022, Duan 2022, Eberly 2020, Eruchalu 2022, Esper 2021, Huang 2022, Jallow 2022, Khatana 2022, Kolb 2021, Kummer 2022, Lamb 2022, Lambert 2021, Lau 2020, Lee 2023, Lin 2020, Childs 2021, Neeman 2022, Osmanlliu 2023, Pagan 2021, Rametta 2020, Rockholt 2023, Ryskina 2021, Schifeling 2020, Shao 2022, Shehan 2021, Stevens 2020, Walters 2021, …	Drake 2022, Eberly 2020, Esper 2021, Khatana 2022, Lin 2020, Osmanlliu 2023, Pagan 2021, Ye 2021, Annapragada 2021, Wood 2021, Anderson 2023
Primary care	Govier 2022, Grefe 2023, Hill 2021, Huang 2022, Jallow 2022, Khatana 2022, Kolb 2021, Kummer 2022, Lamb 2022, Lambert 2021, Lau 2020, Lee 2023, Lin 2020, Childs 2021, Kusters 2023, Mahmud 2022, He 2023, Haynes 2021, Gao 2022
Multiple specialities	Chumbler 2023, Campos-Castillo 2022, Chen 2022, Chen 2023, Childs 2021, Chunara 2021, Cardasco 2022, D'Amico 2023, Darrat 2021, Der-Martirosian 2022, Drake 2022, Duan 2022, Eberly 2020, Ekwegh 2023, Eruchalu 2022, Esper 2021, Flowers 2023, French 2023, Cousins 2022, Ennis 2022, Friedman 2022, Freed 2023
Behavioral health	Brown 2021, Bustamante 2023, Campos-Castillo 2021, Annapragada 2021, Almandoz 2023, Anderson 2023
			Clinical Condition Grouper	N Papers All	Increased uptake	Decreased uptake	Mixed uptake
			Single condition	Palzees 2023, Almandoz 2023, Cousins 2022, Pritchett 2022, Mahmud 2022, Vaughan 2023, Merz-Herrala 2023, Weber 2020, He 2023, Haynes 2021, Duan 2022, Ennis 2022, Friedman 2022, Wood 2021, Freed 2023, Anderson 2023, Gao 2022, Tobin 2023, Naqvi 2023, Pitaro 2022	Palzees 2023, Almandoz 2023, Pritchett 2022, Mahmud 2022, He 2023, Ennis 2022, Freed 2023, Tobin 2023, Naqvi 2023	Vaughan 2023, Duan 2022, Friedman 2022, Wood 2021, Anderson 2023, Gao 2022, Pitaro 2022	Cousins 2022, Merz-Herrala 2023, Weber 2020, Haynes 2021
Clinical Conditions	N Papers All		N/A	#N/A	#N/A	#N/A	#N/A
Please indicate the clinical condition under study(if there were Multiple condition, please write "Multiple conditions" below)	#N/A		Multiple conditions	Brown 2021, Bustamante 2023, Campos-Castillo 2021, Campos-Castillo 2022, Chen 2022, Chen 2023, Childs 2021, Chunara 2021, Cardasco 2022, D'Amico 2023, Darrat 2021, Der-Martirosian 2022, Drake 2022, Duan 2022, Eberly 2020, Ekwegh 2023, Eruchalu 2022, Esper 2021, Flowers 2023, French 2023, Govier 2022, Grefe 2023, Hill 2021, Huang 2022, Jallow 2022, Khatana 2022, Kolb 2021, Kummer 2022, Lamb 2022, …	Campos-Castillo 2021, Campos-Castillo 2022, Childs 2021, Cardasco 2022, Darrat 2021, Ekwegh 2023, Eruchalu 2022, Grefe 2023, Lamb 2022, Lau 2020, Lee 2023, Mueller 2022, Neeman 2022, Osmanlliu 2023, Pagan 2021, Ryskina 2021, Schifeling 2020, Stevens 2020, Ye 2021, Annapragada 2021, Wegermann 2022	Brown 2021, Chen 2022, Chunara 2021, D'Amico 2023, Drake 2022, Duan 2022, Flowers 2023, French 2023, Govier 2022, Hill 2021, Huang 2022, Kolb 2021, Kummer 2022, Lambert 2021, Lin 2020, Rametta 2020, Rockholt 2023, Rovner 2021, Sen 2022, Shao 2022, Walters 2021, Weber 2023, Sen 2023	Bustamante 2023, Chen 2023, Der-Martirosian 2022, Eberly 2020, Esper 2021, Jallow 2022, Khatana 2022, Childs 2021, Schenker 2022, Shehan 2021, Uscher-Pines et al., 2022
Ambulatory Sensitive Conditions	Chumbler 2023		Ambiguous or Unclear Conditions	Chumbler 2023, Kusters 2023	Chumbler 2023, Kusters 2023	#N/A	#N/A
Multiple conditions	Study ID, Brown 2021, Bustamante 2023, Campos-Castillo 2021, Campos-Castillo 2022, Chen 2022, Chen 2023, Childs 2021, Chunara 2021, Cardasco 2022, D'Amico 2023, Darrat 2021, Der-Martirosian 2022, Drake 2022, Duan 2022, Eberly 2020, Ekwegh 2023, Eruchalu 2022, Esper 2021, Flowers 2023, French 2023, Govier 2022, Grefe 2023, Hill 2021, Huang 2022, Jallow 2022, Khatana 2022, Kolb 2021, Kummer 2022, L…
Multiple specialities	Sen 2023
N/A	Kusters 2023		Utilization category	N Papers All
Addiction treatment	Palzees 2023		Increased uptake	Chumbler 2023, Campos-Castillo 2021, Campos-Castillo 2022, Childs 2021, Cardasco 2022, Darrat 2021, Ekwegh 2023, Eruchalu 2022, Grefe 2023, Lamb 2022, Lau 2020, Lee 2023, Mueller 2022, Neeman 2022, Osmanlliu 2023, Pagan 2021, Ryskina 2021, Schifeling 2020, Stevens 2020, Ye 2021, Annapragada 2021, Kusters 2023, Wegermann 2022, Palzees 2023, Almandoz 2023, Pritchett 2022, Mahmud 2022, He 2023, Enni…
Bariatric surgery	Almandoz 2023		Decreased uptake	Brown 2021, Chen 2022, Chunara 2021, D'Amico 2023, Drake 2022, Duan 2022, Flowers 2023, French 2023, Govier 2022, Hill 2021, Huang 2022, Kolb 2021, Kummer 2022, Lambert 2021, Lin 2020, Rametta 2020, Rockholt 2023, Rovner 2021, Sen 2022, Shao 2022, Walters 2021, Weber 2023, Sen 2023, Vaughan 2023, Duan 2022, Friedman 2022, Wood 2021, Anderson 2023, Gao 2022, Pitaro 2022
Cancer	Cousins 2022, Pritchett 2022		Mixed uptake	Bustamante 2023, Chen 2023, Der-Martirosian 2022, Eberly 2020, Esper 2021, Jallow 2022, Khatana 2022, Childs 2021, Schenker 2022, Shehan 2021, Uscher-Pines et al., 2022, Cousins 2022, Merz-Herrala 2023, Weber 2020, Haynes 2021
Cirrhosis	Mahmud 2022
Congenital Heart Disease	Vaughan 2023
Contraception care	Merz-Herrala 2023		Modality and Utilization Intersection	Increased uptake	Decreased uptake	Mixed uptake
COVID-19	Weber 2020		Video and telephone	Chumbler 2023, Campos-Castillo 2021, Childs 2021, Cardasco 2022, Eruchalu 2022, Lau 2020, Lee 2023, Osmanlliu 2023, Ryskina 2021, Stevens 2020, Annapragada 2021, Palzees 2023, Almandoz 2023, Mahmud 2022, Naqvi 2023	D'Amico 2023, Drake 2022, Flowers 2023, French 2023, Hill 2021, Huang 2022, Kolb 2021, Lambert 2021, Lin 2020, Rametta 2020, Rockholt 2023, Sen 2022, Shao 2022, Sen 2023, Vaughan 2023, Duan 2022, Wood 2021, Anderson 2023, Gao 2022, Pitaro 2022	Bustamante 2023, Der-Martirosian 2022, Jallow 2022, Khatana 2022, Shehan 2021, Uscher-Pines et al., 2022, Merz-Herrala 2023, Weber 2020
diabetes	He 2023, Haynes 2021		In-person	Campos-Castillo 2021, Campos-Castillo 2022, Childs 2021, Cardasco 2022, Darrat 2021, Ekwegh 2023, Eruchalu 2022, Grefe 2023, Lee 2023, Mueller 2022, Neeman 2022, Osmanlliu 2023, Pagan 2021, Ryskina 2021, Stevens 2020, Annapragada 2021, Kusters 2023, Palzees 2023, Almandoz 2023, Pritchett 2022, Mahmud 2022, He 2023, Freed 2023, Tobin 2023, Naqvi 2023	Brown 2021, Chen 2022, Chunara 2021, D'Amico 2023, Drake 2022, Duan 2022, Flowers 2023, French 2023, Govier 2022, Hill 2021, Huang 2022, Kolb 2021, Kummer 2022, Lambert 2021, Lin 2020, Rametta 2020, Rockholt 2023, Rovner 2021, Sen 2022, Shao 2022, Walters 2021, Weber 2023, Sen 2023, Vaughan 2023, Duan 2022, Friedman 2022, Wood 2021, Anderson 2023, Gao 2022, Pitaro 2022	Bustamante 2023, Chen 2023, Der-Martirosian 2022, Eberly 2020, Esper 2021, Jallow 2022, Khatana 2022, Schenker 2022, Shehan 2021, Uscher-Pines et al., 2022, Cousins 2022, Merz-Herrala 2023, Weber 2020, Haynes 2021
Diabetes mellitus	Haynes 2021		Telephonevisits	Campos-Castillo 2022, Darrat 2021, Ekwegh 2023, Eruchalu 2022, Grefe 2023, Lamb 2022, Lau 2020, Lee 2023, Mueller 2022, Neeman 2022, Osmanlliu 2023, Pagan 2021, Ryskina 2021, Schifeling 2020, Ye 2021, Kusters 2023, Wegermann 2022, Pritchett 2022, He 2023, Ennis 2022, Freed 2023, Tobin 2023, Naqvi 2023	Brown 2021, Chen 2022, French 2023, Govier 2022, Kummer 2022, Shao 2022, Weber 2023, Friedman 2022, Wood 2021	Chen 2023, Der-Martirosian 2022, Eberly 2020, Esper 2021, Cousins 2022, Haynes 2021
Epilepsy	Duan 2022		Video visits	Campos-Castillo 2022, Darrat 2021, Ekwegh 2023, Eruchalu 2022, Grefe 2023, Lamb 2022, Lau 2020, Lee 2023, Mueller 2022, Neeman 2022, Osmanlliu 2023, Pagan 2021, Schifeling 2020, Ye 2021, Kusters 2023, Wegermann 2022, Pritchett 2022, He 2023, Ennis 2022, Freed 2023, Tobin 2023, Naqvi 2023	Brown 2021, Chen 2022, Chunara 2021, Drake 2022, Duan 2022, Govier 2022, Kummer 2022, Rovner 2021, Shao 2022, Walters 2021, Weber 2023, Friedman 2022, Wood 2021	Chen 2023, Der-Martirosian 2022, Eberly 2020, Esper 2021, Khatana 2022, Schenker 2022, Cousins 2022, Haynes 2021
HIV	Ennis 2022, Friedman 2022, Wood 2021		Telephone and In-person (combined)	#N/A	#N/A	#N/A
HIV/AIDS	Wood 2021
Musculoskeletal disorders	Freed 2023		Publishing Year	N Papers All
Neurosurgery	Anderson 2023		2023	Chumbler 2023, Bustamante 2023, Chen 2023, D'Amico 2023, Ekwegh 2023, Flowers 2023, French 2023, Grefe 2023, Lee 2023, Osmanlliu 2023, Rockholt 2023, Weber 2023, Sen 2023, Kusters 2023, Palzees 2023, Almandoz 2023, Vaughan 2023, Merz-Herrala 2023, He 2023, Freed 2023, Anderson 2023, Tobin 2023, Naqvi 2023
Prenatal care	Gao 2022		2021	Brown 2021, Campos-Castillo 2021, Childs 2021, Chunara 2021, Darrat 2021, Esper 2021, Hill 2021, Kolb 2021, Lambert 2021, Childs 2021, Pagan 2021, Rovner 2021, Ryskina 2021, Shehan 2021, Walters 2021, Ye 2021, Annapragada 2021, Haynes 2021, Wood 2021
psychological conditions	Tobin 2023		2022	Campos-Castillo 2022, Chen 2022, Cardasco 2022, Der-Martirosian 2022, Drake 2022, Duan 2022, Eruchalu 2022, Govier 2022, Huang 2022, Jallow 2022, Khatana 2022, Kummer 2022, Lamb 2022, Mueller 2022, Neeman 2022, Schenker 2022, Sen 2022, Shao 2022, Uscher-Pines et al., 2022, Wegermann 2022, Cousins 2022, Pritchett 2022, Mahmud 2022, Duan 2022, Ennis 2022, Friedman 2022, Gao 2022, Pitaro 2022
stroke and cerebrovascular diseases	Naqvi 2023		2020	Eberly 2020, Lau 2020, Lin 2020, Rametta 2020, Schifeling 2020, Stevens 2020, Weber 2020
Total joint arthroplasty	Pitaro 2022
			Pre-Post COVID-19 analyses	N Papers All	Increased uptake	Decreased uptake	Mixed uptake
States	N Papers		Yes	Brown 2021, Childs 2021, Flowers 2023, French 2023, Jallow 2022, Kummer 2022, Mueller 2022, Pagan 2021, Rametta 2020, Rockholt 2023, Stevens 2020, Weber 2023, Annapragada 2021, Wegermann 2022, Cousins 2022, Mahmud 2022, Freed 2023	Childs 2021, Mueller 2022, Pagan 2021, Stevens 2020, Annapragada 2021, Wegermann 2022, Mahmud 2022, Freed 2023	Brown 2021, Flowers 2023, French 2023, Kummer 2022, Rametta 2020, Rockholt 2023, Weber 2023	Jallow 2022, Cousins 2022
Alabama	Sen 2022, Shao 2022, Sen 2023		No	Chumbler 2023, Bustamante 2023, Campos-Castillo 2021, Campos-Castillo 2022, Chen 2022, Chen 2023, Chunara 2021, Cardasco 2022, D'Amico 2023, Darrat 2021, Der-Martirosian 2022, Drake 2022, Duan 2022, Eberly 2020, Ekwegh 2023, Eruchalu 2022, Esper 2021, Govier 2022, Grefe 2023, Hill 2021, Huang 2022, Khatana 2022, Kolb 2021, Lamb 2022, Lambert 2021, Lau 2020, Lee 2023, Lin 2020, Childs 2021, Neeman…	Chumbler 2023, Campos-Castillo 2021, Campos-Castillo 2022, Cardasco 2022, Darrat 2021, Ekwegh 2023, Eruchalu 2022, Grefe 2023, Lamb 2022, Lau 2020, Lee 2023, Neeman 2022, Osmanlliu 2023, Ryskina 2021, Schifeling 2020, Ye 2021, Kusters 2023, Palzees 2023, Almandoz 2023, Pritchett 2022, He 2023, Ennis 2022, Tobin 2023, Naqvi 2023	Chen 2022, Chunara 2021, D'Amico 2023, Drake 2022, Duan 2022, Govier 2022, Hill 2021, Huang 2022, Kolb 2021, Lambert 2021, Lin 2020, Rovner 2021, Sen 2022, Shao 2022, Walters 2021, Sen 2023, Vaughan 2023, Duan 2022, Friedman 2022, Wood 2021, Anderson 2023, Gao 2022, Pitaro 2022	Bustamante 2023, Chen 2023, Der-Martirosian 2022, Eberly 2020, Esper 2021, Khatana 2022, Childs 2021, Schenker 2022, Shehan 2021, Uscher-Pines et al., 2022, Merz-Herrala 2023, Weber 2020, Haynes 2021
Alaska	Govier 2022
Arizona	Cardasco 2022
Arkansas	#N/A		Geography	Increased uptake	Decreased uptake	Mixed uptake
California	Bustamante 2023, Cardasco 2022, Der-Martirosian 2022, Ekwegh 2023, Govier 2022, Huang 2022, Neeman 2022, Osmanlliu 2023, Pagan 2021, Schenker 2022, Uscher-Pines et al., 2022, Palzees 2023, Haynes 2021		South	Chumbler 2023, Grefe 2023, Wegermann 2022, Almandoz 2023, Ennis 2022, Freed 2023	Brown 2021, Drake 2022, French 2023, Hill 2021, Sen 2022, Shao 2022, Sen 2023, Vaughan 2023, Gao 2022	Esper 2021
Colorado	Cardasco 2022, Schifeling 2020		Northeast	Childs 2021, Eruchalu 2022, Lamb 2022, Lau 2020, Mueller 2022, Ryskina 2021, Stevens 2020, Ye 2021, Annapragada 2021	Chen 2022, Chunara 2021, Flowers 2023, Kolb 2021, Kummer 2022, Lambert 2021, Rametta 2020, Rockholt 2023, Rovner 2021, Weber 2023, Anderson 2023, Pitaro 2022	Chen 2023, Eberly 2020, Jallow 2022, Childs 2021, Shehan 2021, Weber 2020
Connecticut	Chen 2022, Childs 2021, Lambert 2021, Anderson 2023		West	Ekwegh 2023, Neeman 2022, Osmanlliu 2023, Pagan 2021, Schifeling 2020, Palzees 2023	Huang 2022, Duan 2022, Wood 2021	Bustamante 2023, Der-Martirosian 2022, Schenker 2022, Uscher-Pines et al., 2022, Haynes 2021
Delaware	Kolb 2021		Multi-regional	Campos-Castillo 2021, Campos-Castillo 2022, Cardasco 2022, Lee 2023, Kusters 2023, Pritchett 2022, Mahmud 2022, He 2023, Naqvi 2023	Govier 2022, Lin 2020	Khatana 2022, Merz-Herrala 2023
Florida	#N/A		Midwest	Darrat 2021, Tobin 2023	D'Amico 2023, Duan 2022, Walters 2021, Friedman 2022	Cousins 2022
Georgia	Esper 2021
Hawaii	Cardasco 2022, Duan 2022
Idaho	#N/A		Medical specialty categories	Increased uptake	Decreased uptake	Mixed uptake
Illinois	Duan 2022, Friedman 2022		Multiple specialities	Chumbler 2023, Campos-Castillo 2022, Childs 2021, Cardasco 2022, Darrat 2021, Ekwegh 2023, Eruchalu 2022, Ennis 2022, Freed 2023	Chen 2022, Chunara 2021, D'Amico 2023, Drake 2022, Duan 2022, Flowers 2023, French 2023, Friedman 2022	Chen 2023, Der-Martirosian 2022, Eberly 2020, Esper 2021, Cousins 2022
Indiana	#N/A		Behavioral health	Campos-Castillo 2021, Annapragada 2021, Almandoz 2023	Brown 2021, Anderson 2023	Bustamante 2023
Iowa	#N/A		Primary care	Grefe 2023, Lamb 2022, Lau 2020, Lee 2023, Kusters 2023, Mahmud 2022, He 2023	Govier 2022, Hill 2021, Huang 2022, Kolb 2021, Kummer 2022, Lambert 2021, Lin 2020, Gao 2022	Jallow 2022, Khatana 2022, Childs 2021, Haynes 2021
Kansas	#N/A		Specialty care	Mueller 2022, Neeman 2022, Osmanlliu 2023, Pagan 2021, Ryskina 2021, Schifeling 2020, Stevens 2020, Wegermann 2022, Palzees 2023, Pritchett 2022, Tobin 2023, Naqvi 2023	Rametta 2020, Rockholt 2023, Rovner 2021, Sen 2022, Shao 2022, Walters 2021, Weber 2023, Sen 2023, Vaughan 2023, Duan 2022, Pitaro 2022	Schenker 2022, Shehan 2021, Uscher-Pines et al., 2022, Merz-Herrala 2023, Weber 2020
Kentucky	#N/A		Surgery	Ye 2021	Wood 2021	#N/A
Louisiana	#N/A
Maine	#N/A
Maryland	Annapragada 2021		Unit of Analysis	N Papers All
Massachusetts	Eruchalu 2022, Lau 2020, Shehan 2021, Stevens 2020		Patients	Chumbler 2023, Brown 2021, Campos-Castillo 2021, Campos-Castillo 2022, Chen 2022, Chen 2023, Childs 2021, Chunara 2021, Cardasco 2022, Darrat 2021, Der-Martirosian 2022, Eberly 2020, Ekwegh 2023, Flowers 2023, French 2023, Govier 2022, Grefe 2023, Huang 2022, Khatana 2022, Kummer 2022, Lamb 2022, Lambert 2021, Lee 2023, Lin 2020, Mueller 2022, Neeman 2022, Rockholt 2023, Rovner 2021, Ryskina 2021…
Michigan	Darrat 2021, Cousins 2022, Tobin 2023		Encounters	Brown 2021, Bustamante 2023, Chen 2022, Childs 2021, Cardasco 2022, D'Amico 2023, Der-Martirosian 2022, Drake 2022, Duan 2022, Eruchalu 2022, Esper 2021, Hill 2021, Jallow 2022, Kolb 2021, Kummer 2022, Lambert 2021, Lau 2020, Childs 2021, Neeman 2022, Osmanlliu 2023, Pagan 2021, Rametta 2020, Schifeling 2020, Shao 2022, Shehan 2021, Stevens 2020, Uscher-Pines et al., 2022, Walters 2021, Weber 202…
Minnesota	#N/A
Mississippi	#N/A
Missouri	#N/A
Montana	Govier 2022
Nebraska	#N/A
Nevada	Cardasco 2022
New Hampshire	#N/A
New Jersey	#N/A
New Mexico	Cardasco 2022, Govier 2022
New York	Chen 2023, Chunara 2021, Kummer 2022, Childs 2021, Mueller 2022, Rockholt 2023, Weber 2023, Ye 2021, Weber 2020, Pitaro 2022
North Carolina	Brown 2021, Drake 2022, French 2023, Wegermann 2022, Freed 2023
North Dakota	#N/A
Ohio	D'Amico 2023, Walters 2021
Oklahoma	#N/A
Oregon	Govier 2022
Pennsylvania	Lamb 2022, Rametta 2020, Rovner 2021, Ryskina 2021
Rhode Island	Flowers 2023
South Carolina	Brown 2021
South Dakota	#N/A
Tennessee	Chumbler 2023, Gao 2022
Texas	Govier 2022, Almandoz 2023, Vaughan 2023, Naqvi 2023
Utah	#N/A
Vermont	#N/A
Virginia	#N/A
Washington	Govier 2022, Wood 2021, Naqvi 2023
West Virginia	#N/A
Wisconsin	#N/A
Wyoming	#N/A
National	Study ID, Campos-Castillo 2021, Campos-Castillo 2022, Khatana 2022, Lee 2023, Lin 2020, Kusters 2023, Mahmud 2022, Merz-Herrala 2023, He 2023
Multi	Study ID, Brown 2021, Cardasco 2022, Eberly 2020, Govier 2022, Grefe 2023, Hill 2021, Pritchett 2022, Ennis 2022, Naqvi 2023
DC	Naqvi 2023
